# Supplementary material for: 5-(4-Fluoro­phen­yl)-5-methyl­imidazolidine-2,4-dione
Source: Acta Crystallogr Sect E Struct Rep Online. 2008 Jan 16;64(Pt 2):o444. doi: 10.1107/S1600536807067803 (PMC2960434; doi:10.1107/S1600536807067803)
Supplement: Supplementary file 2 [file e-64-0o444-Isup2.hkl]

# 
# h,k,l, Fc-squared, Fo-squared, sigma(Fo-squared) and status flag 
# 
data_I
_shelx_title ' _khawar75' 
_shelx_refln_list_code          4 
_shelx_F_calc_maximum      103.55 
_exptl_crystal_F_000       864.00 
_reflns_d_resolution_high  0.7700 
 
loop_ 
 _symmetry_equiv_pos_as_xyz 
 'x, y, z' 
 '-x+1/2, -y, z+1/2' 
 'x+1/2, -y+1/2, -z' 
 '-x, y+1/2, -z+1/2' 
 '-x, -y, -z' 
 'x-1/2, y, -z-1/2' 
 '-x-1/2, y-1/2, z' 
 'x, -y-1/2, z-1/2' 
 
_cell_length_a     7.0961 
_cell_length_b    11.3477 
_cell_length_c    22.6607 
_cell_angle_alpha  90.000 
_cell_angle_beta   90.000 
_cell_angle_gamma  90.000 
 
_shelx_F_squared_multiplier     1.000 
 
loop_ 
 _refln_index_h 
 _refln_index_k 
 _refln_index_l 
 _refln_F_squared_calc 
 _refln_F_squared_meas 
 _refln_F_squared_sigma 
 _refln_observed_status 
   2   0   0      123.84      105.28      2.76 o 
   4   0   0    10722.94    11513.84    403.70 o 
   6   0   0      885.46      868.78     24.87 o 
   8   0   0     1209.90     1301.85     52.89 o 
   4   1   0      779.18      762.63     16.85 o 
   6   1   0      282.60      307.11      9.46 o 
   8   1   0      892.53      877.59     40.16 o 
   0   2   0       18.13       21.13      0.68 o 
   2   2   0     1063.48     1121.40      9.72 o 
   4   2   0       96.32      111.74      3.05 o 
   6   2   0     8567.85     8431.48    173.01 o 
   8   2   0      492.41      459.24     11.98 o 
   2   3   0      607.06      510.86      5.25 o 
   4   3   0      620.07      653.53      8.60 o 
   6   3   0      124.22      124.18      4.25 o 
   8   3   0     1176.37     1081.79     20.01 o 
   0   4   0     7919.26     8104.25    197.93 o 
   2   4   0      876.46      862.75      7.70 o 
   4   4   0     2762.46     2830.14     29.82 o 
   6   4   0        1.15        9.21      2.79 o 
   8   4   0      662.48      626.18     18.51 o 
   2   5   0     1205.75     1338.75     12.09 o 
   4   5   0       85.14       81.33      2.96 o 
   6   5   0      222.37      237.48      8.88 o 
   8   5   0       25.93       40.02      8.69 o 
   0   6   0      778.15      666.79      7.44 o 
   2   6   0       59.51       76.51      1.71 o 
   4   6   0      301.35      301.02      6.03 o 
   6   6   0       28.98       34.57      2.55 o 
   8   6   0       29.25       41.22      4.44 o 
   2   7   0     3481.32     3603.05     39.46 o 
   4   7   0      106.11       99.66      2.86 o 
   6   7   0       19.50       16.90      2.75 o 
   8   7   0       34.09       48.32      5.49 o 
   0   8   0     1741.67     1835.21     24.59 o 
   2   8   0        1.55        8.75      0.88 o 
   4   8   0       11.77       10.10      1.37 o 
   6   8   0      134.20      141.51      4.32 o 
   2   9   0      193.97      194.17      3.63 o 
   4   9   0      142.46      147.56      3.46 o 
   6   9   0      772.70      741.90     12.42 o 
   0  10   0      846.88      841.25     14.78 o 
   2  10   0      720.66      684.21      8.17 o 
   4  10   0       65.77       55.10      5.04 o 
   6  10   0      110.77      107.47      6.46 o 
   2  11   0      147.46      139.46      4.61 o 
   4  11   0       95.63      106.60      3.54 o 
   6  11   0      562.44      574.35     15.05 o 
   0  12   0     1136.56     1121.12     31.84 o 
   2  12   0        1.28        6.67      3.36 o 
   4  12   0      135.26      165.89      5.05 o 
   2  13   0      454.06      495.72     10.44 o 
   4  13   0       29.79       31.72      6.03 o 
   0  14   0      502.98      525.83     12.90 o 
   2  14   0      145.77      132.10      8.01 o 
   1   1   1        4.54        8.27      0.55 o 
   3   1   1      204.14      186.34      3.42 o 
   4   1   1     2036.12     1999.77     29.54 o 
   5   1   1      115.07      100.32      3.00 o 
   6   1   1      550.42      536.26     11.57 o 
   7   1   1       69.88       63.49      3.72 o 
   8   1   1       95.49       86.94      4.21 o 
   9   1   1      131.47      136.03      6.81 o 
   1   2   1     4732.42     4497.56    157.55 o 
   2   2   1      770.21      784.73      5.82 o 
   3   2   1     1280.25     1397.09     13.14 o 
   4   2   1     7640.75     7759.01    106.43 o 
   5   2   1      536.95      542.08      9.94 o 
   6   2   1        1.79       16.64      2.31 o 
   7   2   1      684.14      721.39     11.99 o 
   8   2   1      499.59      499.29      8.42 o 
   9   2   1        6.33       11.19      5.60 o 
   1   3   1       34.44       41.88      0.62 o 
   2   3   1     4588.56     4615.77     36.24 o 
   3   3   1      222.72      225.97      3.31 o 
   4   3   1     2221.22     2249.34     20.36 o 
   5   3   1       10.18       16.40      1.10 o 
   6   3   1      615.63      624.57      8.01 o 
   7   3   1      607.05      582.29      9.30 o 
   8   3   1      286.21      253.63      6.81 o 
   9   3   1      188.19      194.15      5.90 o 
   0   4   1     4612.04     4470.81     34.22 o 
   1   4   1      991.59     1077.12      5.03 o 
   2   4   1     2894.23     3128.93     18.95 o 
   3   4   1      182.33      178.60      2.16 o 
   4   4   1        4.37        5.82      1.04 o 
   5   4   1     2978.27     2954.11     27.20 o 
   6   4   1     1492.17     1456.04     14.44 o 
   7   4   1       23.85       35.29      2.75 o 
   8   4   1       41.29       41.92      3.40 o 
   1   5   1       80.52       83.30      1.38 o 
   2   5   1     2145.79     2135.78     14.33 o 
   3   5   1      151.19      137.42      1.88 o 
   4   5   1       10.12        5.23      0.94 o 
   5   5   1        6.40        7.14      1.09 o 
   6   5   1       26.97       30.29      1.72 o 
   7   5   1      162.94      178.03      4.73 o 
   8   5   1      179.41      163.76      4.99 o 
   0   6   1     1601.83     1784.25     23.85 o 
   1   6   1      456.78      412.03      2.95 o 
   2   6   1     1202.01     1226.30      8.42 o 
   3   6   1      931.72      983.54      9.34 o 
   4   6   1     1005.53      988.06      9.92 o 
   5   6   1      640.12      588.22      8.91 o 
   6   6   1       54.40       53.09      2.17 o 
   7   6   1       56.98       60.75      3.32 o 
   8   6   1       59.54       51.78      3.52 o 
   1   7   1      261.96      258.98      2.27 o 
   2   7   1      473.77      515.63      3.92 o 
   3   7   1        0.29        5.56      1.69 o 
   4   7   1      209.44      206.84      3.92 o 
   5   7   1       37.48       27.40      1.60 o 
   6   7   1       51.05       47.73      2.86 o 
   7   7   1      156.40      153.55      4.72 o 
   8   7   1       47.88       42.35      3.50 o 
   0   8   1       34.76       31.58      1.34 o 
   1   8   1      352.50      367.61      2.92 o 
   2   8   1      867.54      861.23      7.47 o 
   3   8   1      351.88      339.73      3.50 o 
   4   8   1      150.96      139.46      3.49 o 
   5   8   1       17.45       16.57      1.45 o 
   6   8   1      529.50      514.71      5.79 o 
   7   8   1      104.61       96.54      3.99 o 
   1   9   1      127.53      124.28      1.95 o 
   2   9   1        4.51        5.80      1.65 o 
   3   9   1       30.11       36.87      1.86 o 
   4   9   1       53.12       53.66      1.63 o 
   5   9   1        6.53        6.33      1.06 o 
   6   9   1       70.72       66.95      2.51 o 
   7   9   1       13.14       14.05      2.98 o 
   0  10   1        0.41        3.47      1.48 o 
   1  10   1       80.79       98.09      1.60 o 
   2  10   1      108.69      104.76      2.20 o 
   3  10   1      255.21      278.12      3.53 o 
   4  10   1        0.76        4.79      1.29 o 
   5  10   1      635.74      570.05      8.47 o 
   6  10   1        3.14        5.63      2.35 o 
   1  11   1      119.67      126.94      2.49 o 
   2  11   1      167.13      177.80      3.26 o 
   3  11   1      287.30      281.35      3.65 o 
   4  11   1        5.57        6.42      1.43 o 
   5  11   1        6.39        8.35      1.64 o 
   6  11   1       74.01       84.43      3.85 o 
   0  12   1       11.61       17.35      3.09 o 
   1  12   1      119.05      123.94      3.56 o 
   2  12   1       98.42      102.48      3.04 o 
   3  12   1      681.52      699.33      7.58 o 
   4  12   1        3.48        7.05      2.36 o 
   5  12   1      150.34      156.96      6.30 o 
   1  13   1      369.76      394.76      6.06 o 
   2  13   1      151.14      161.12      4.01 o 
   3  13   1      164.52      160.44      3.70 o 
   4  13   1       96.33      112.12      3.78 o 
   0  14   1       99.07      126.62      4.80 o 
   1  14   1      193.80      205.27      7.03 o 
   2  14   1       16.91       20.73      2.57 o 
   2   0   2      455.67      476.26      6.59 o 
   3   0   2     7685.15     7823.72    191.33 o 
   4   0   2     7716.95     7418.25     98.83 o 
   5   0   2      367.49      326.02      8.63 o 
   6   0   2     1350.54     1279.91     34.22 o 
   7   0   2       33.05       26.27      7.48 o 
   8   0   2      661.18      670.38     15.19 o 
   9   0   2       30.39       43.95      5.72 o 
   1   1   2      104.70      116.03      1.19 o 
   3   1   2      422.47      348.02      5.45 o 
   4   1   2     1067.33     1050.11     12.51 o 
   5   1   2       38.60       47.11      3.16 o 
   6   1   2     1417.22     1406.04     19.68 o 
   7   1   2      400.35      381.99      8.07 o 
   8   1   2       29.92       39.51      3.63 o 
   9   1   2       12.38       20.59      5.62 o 
   0   2   2      502.70      509.17      3.95 o 
   3   2   2     1865.04     1780.06     17.19 o 
   4   2   2     2876.13     2831.88     25.61 o 
   5   2   2      459.47      443.92      5.46 o 
   6   2   2       35.63       47.47      2.12 o 
   7   2   2      299.83      274.47      6.21 o 
   8   2   2       13.90       15.34      2.34 o 
   9   2   2      594.83      611.45     11.96 o 
   1   3   2        8.43       22.06      0.49 o 
   2   3   2      272.79      300.26      2.58 o 
   3   3   2      624.81      663.76      6.01 o 
   4   3   2     2470.39     2560.44     24.63 o 
   5   3   2      282.45      289.09      3.67 o 
   6   3   2        0.08        7.61      1.96 o 
   7   3   2       55.88       52.08      3.79 o 
   8   3   2      113.69       94.58      6.00 o 
   9   3   2        6.05       12.03      4.18 o 
   0   4   2     1791.95     1817.10     12.66 o 
   1   4   2        0.00        3.72      0.28 o 
   2   4   2     1661.90     1699.92      9.61 o 
   3   4   2        0.00        5.89      1.13 o 
   4   4   2     2272.20     2357.39     23.93 o 
   5   4   2      136.12      150.96      3.63 o 
   6   4   2       15.31       17.91      1.53 o 
   7   4   2      476.64      459.96     12.28 o 
   8   4   2      538.67      524.27     11.33 o 
   1   5   2      846.52      921.60      5.63 o 
   2   5   2      324.66      369.76      2.83 o 
   3   5   2      178.24      201.48      2.55 o 
   4   5   2        4.11        6.35      1.09 o 
   5   5   2      659.90      641.41     10.98 o 
   6   5   2      115.35      105.77      3.48 o 
   7   5   2       10.30       15.38      2.30 o 
   8   5   2       25.88       33.69      3.30 o 
   0   6   2       21.30       19.55      1.27 o 
   1   6   2      639.83      660.75      4.24 o 
   2   6   2     1069.56     1022.13      7.26 o 
   3   6   2      520.21      488.01      4.59 o 
   4   6   2       22.43       23.36      1.75 o 
   5   6   2      700.00      705.09      8.89 o 
   6   6   2      456.65      443.64      6.92 o 
   7   6   2       75.84       82.16      4.73 o 
   8   6   2       68.55       80.77      4.14 o 
   1   7   2       65.34       59.55      0.96 o 
   2   7   2        4.63        4.41      0.77 o 
   3   7   2      737.43      722.91      5.60 o 
   4   7   2     1463.89     1470.51     13.34 o 
   5   7   2       14.37       11.46      1.90 o 
   6   7   2        6.18        6.95      1.23 o 
   7   7   2     1030.07     1022.81     15.64 o 
   8   7   2      591.02      554.48     16.40 o 
   0   8   2       92.30       82.44      1.72 o 
   1   8   2        6.83        7.80      0.87 o 
   2   8   2        0.38        3.99      1.30 o 
   3   8   2       95.21      132.07      2.52 o 
   4   8   2      160.90      162.99      2.54 o 
   5   8   2      144.78      145.11      3.06 o 
   6   8   2        1.26        5.70      2.36 o 
   7   8   2       38.88       46.63      2.90 o 
   1   9   2        8.36       11.46      1.24 o 
   2   9   2      491.73      495.85      4.61 o 
   3   9   2      133.16      151.87      2.11 o 
   4   9   2      218.86      232.40      2.99 o 
   5   9   2       10.82       11.42      1.22 o 
   6   9   2        0.35        6.25      2.64 o 
   7   9   2      258.45      255.38      7.31 o 
   0  10   2       42.11       41.11      1.58 o 
   1  10   2       59.08       62.40      2.14 o 
   2  10   2      248.76      257.12      3.15 o 
   3  10   2      408.89      385.87      4.54 o 
   4  10   2      108.52      106.20      3.11 o 
   5  10   2       18.13       19.13      1.72 o 
   6  10   2       62.81       70.55      3.34 o 
   1  11   2        3.48        8.03      1.12 o 
   2  11   2      238.78      237.68      3.66 o 
   3  11   2       55.84       58.87      2.25 o 
   4  11   2       17.81       17.76      1.63 o 
   5  11   2       79.05       83.73      4.17 o 
   6  11   2       93.00       91.37      4.75 o 
   0  12   2      729.29      746.15     10.56 o 
   1  12   2      124.69      126.39      3.07 o 
   2  12   2        1.99        9.78      2.28 o 
   3  12   2      149.11      137.03      3.28 o 
   4  12   2        0.47        7.96      2.42 o 
   5  12   2       49.17       56.44      5.83 o 
   1  13   2       43.28       46.66      3.03 o 
   2  13   2       26.83       35.32      2.65 o 
   3  13   2        0.00       11.05      2.95 o 
   4  13   2       90.01      104.88      3.56 o 
   0  14   2       34.94       45.60      4.17 o 
   1  14   2        0.36        8.25      2.57 o 
   2  14   2       54.47       71.52      5.86 o 
   1   1   3      169.37      164.07      1.44 o 
   2   1   3     7392.70     7539.88    140.65 o 
   3   1   3      607.67      666.80      8.70 o 
   4   1   3      457.60      484.20      9.58 o 
   5   1   3        4.26        6.17      1.49 o 
   6   1   3       26.52       31.43      2.54 o 
   7   1   3      133.82      145.72      4.75 o 
   8   1   3      230.70      243.72      6.05 o 
   9   1   3       21.56       23.86      3.00 o 
   0   2   3     1797.44     1623.39     12.65 o 
   1   2   3     1765.87     1567.70      9.30 o 
   2   2   3      593.46      633.79      4.86 o 
   3   2   3     1233.18     1188.08     11.03 o 
   4   2   3     1007.30     1070.70     12.54 o 
   5   2   3        4.07        6.99      1.55 o 
   6   2   3      333.02      326.14      5.03 o 
   7   2   3      127.43      127.00      4.28 o 
   8   2   3      133.88      157.42      7.28 o 
   9   2   3        9.71       12.73      2.88 o 
   1   3   3      397.66      351.92      1.81 o 
   2   3   3     3107.86     3087.18     20.51 o 
   3   3   3     1399.70     1341.70     13.85 o 
   4   3   3       61.49       78.95      1.92 o 
   5   3   3       21.88       24.61      1.33 o 
   6   3   3      539.59      471.07      6.55 o 
   7   3   3      142.33      137.52      3.65 o 
   8   3   3       48.64       60.09      4.61 o 
   0   4   3     6020.44     6088.45     60.01 o 
   1   4   3     2228.55     2130.97      9.75 o 
   2   4   3     1645.76     1649.05     10.21 o 
   3   4   3      965.93      908.83      6.61 o 
   4   4   3     1688.69     1671.25     18.13 o 
   5   4   3     1291.39     1295.57     11.83 o 
   6   4   3       99.36       74.50      3.01 o 
   7   4   3      255.47      257.69      5.13 o 
   8   4   3      185.92      201.14      5.34 o 
   1   5   3     2401.97     2399.46     15.46 o 
   2   5   3      468.80      506.04      3.77 o 
   3   5   3      829.90      855.09      7.42 o 
   4   5   3       23.37       19.71      2.03 o 
   5   5   3      617.55      581.83      6.57 o 
   6   5   3       23.04       21.60      1.87 o 
   7   5   3      353.92      368.48      6.84 o 
   8   5   3      271.16      273.95      6.50 o 
   0   6   3     2754.97     2933.72     31.31 o 
   1   6   3       68.40       95.45      1.18 o 
   2   6   3     2866.95     2977.18     21.10 o 
   3   6   3       13.63        6.97      0.58 o 
   4   6   3       29.45       17.85      1.50 o 
   5   6   3       62.00       66.52      2.62 o 
   6   6   3       13.39       18.94      2.03 o 
   7   6   3      118.83      112.25      5.45 o 
   8   6   3      248.14      250.29     10.52 o 
   1   7   3       36.41       49.26      0.98 o 
   2   7   3      312.47      270.58      2.60 o 
   3   7   3        0.00        5.00      1.03 o 
   4   7   3      232.44      253.07      3.14 o 
   5   7   3       94.49      107.13      3.16 o 
   6   7   3       85.60       80.56      2.56 o 
   7   7   3       25.38       19.28      2.32 o 
   8   7   3      104.03      102.75      4.41 o 
   0   8   3      670.65      627.74      7.08 o 
   1   8   3     1553.91     1544.98     10.38 o 
   2   8   3        9.96        9.73      0.71 o 
   3   8   3      431.08      426.38      3.72 o 
   4   8   3      376.04      357.97      3.70 o 
   5   8   3       35.55       36.80      1.94 o 
   6   8   3      273.87      266.62      4.47 o 
   7   8   3      352.51      315.64      5.30 o 
   1   9   3     1529.34     1517.79     11.47 o 
   2   9   3      246.80      224.10      2.47 o 
   3   9   3      704.46      638.22      5.81 o 
   4   9   3      290.13      271.45      3.40 o 
   5   9   3      315.32      319.23      4.39 o 
   6   9   3       46.62       50.15      2.45 o 
   7   9   3        4.09        6.48      1.74 o 
   0  10   3     1102.19     1175.16     12.52 o 
   1  10   3      798.57      784.06      6.40 o 
   2  10   3      177.20      153.17      2.47 o 
   3  10   3       97.37       88.10      1.88 o 
   4  10   3        0.01        9.33      1.48 o 
   5  10   3       49.28       47.98      3.12 o 
   6  10   3        0.04        8.95      2.21 o 
   1  11   3       65.76       76.41      1.91 o 
   2  11   3      945.17      972.23     10.46 o 
   3  11   3        2.06        6.68      1.63 o 
   4  11   3       13.37       21.46      3.69 o 
   5  11   3       46.72       52.88      4.13 o 
   6  11   3       17.89       13.47      2.63 o 
   0  12   3       40.71       56.36      3.67 o 
   1  12   3      161.10      191.50      4.90 o 
   2  12   3        1.81        9.49      2.36 o 
   3  12   3       87.70       91.65      4.56 o 
   4  12   3       21.00       26.59      2.10 o 
   5  12   3      365.39      335.44      7.58 o 
   1  13   3       23.24       32.05      2.24 o 
   2  13   3      330.57      328.83      6.31 o 
   3  13   3       35.54       38.64      3.67 o 
   4  13   3        0.00        8.11      2.69 o 
   0  14   3      250.76      262.69      9.24 o 
   1  14   3      608.15      621.61      8.94 o 
   2  14   3       97.39      102.52      3.62 o 
   0   0   4     1510.11     1472.50     45.79 o 
   3   0   4     5801.00     5922.77     97.98 o 
   4   0   4     1838.28     1772.71     34.56 o 
   5   0   4       86.48       85.24      4.97 o 
   6   0   4      912.61      850.55     32.70 o 
   7   0   4      224.45      234.44      8.08 o 
   8   0   4        0.00        5.70      3.14 o 
   9   0   4      207.31      224.65      9.61 o 
   1   1   4       32.84       39.38      1.14 o 
   2   1   4       58.57       61.21      0.95 o 
   3   1   4      384.60      356.52      4.45 o 
   4   1   4       87.53       78.73      1.87 o 
   5   1   4       28.13       21.52      1.37 o 
   6   1   4      678.99      679.63      9.47 o 
   7   1   4        0.04       10.39      3.13 o 
   8   1   4      187.54      190.64      5.39 o 
   9   1   4        4.20        6.26      2.82 o 
   1   2   4       30.67       21.20      0.65 o 
   2   2   4      110.16       96.28      1.11 o 
   3   2   4      395.01      402.06      4.35 o 
   4   2   4     1673.01     1580.76     15.32 o 
   5   2   4      375.13      385.78      4.61 o 
   6   2   4     1391.41     1434.92     20.15 o 
   7   2   4      242.43      230.46      5.33 o 
   8   2   4      301.71      298.44      7.20 o 
   9   2   4        0.73       15.03      3.94 o 
   1   3   4      580.17      535.55      2.97 o 
   2   3   4     1588.09     1748.58      9.12 o 
   3   3   4      292.97      322.67      3.93 o 
   4   3   4      581.70      598.25      7.21 o 
   5   3   4       20.02       30.79      2.75 o 
   6   3   4        0.88        5.94      3.21 o 
   7   3   4      559.36      544.43     14.59 o 
   8   3   4      393.65      396.92      7.74 o 
   0   4   4      921.41      961.59      7.42 o 
   1   4   4     1369.30     1439.12      8.02 o 
   2   4   4     3410.66     3466.41     22.25 o 
   3   4   4     1136.56     1253.34     13.45 o 
   4   4   4      168.80      155.27      3.22 o 
   5   4   4        0.20        9.94      2.48 o 
   6   4   4      108.88      107.01      3.14 o 
   7   4   4      401.24      423.22      6.58 o 
   8   4   4        2.05        8.56      4.12 o 
   1   5   4     1967.77     1961.10     12.47 o 
   2   5   4      357.88      350.60      2.73 o 
   3   5   4      104.67      116.14      1.55 o 
   4   5   4      523.07      532.03      6.45 o 
   5   5   4       26.75       33.34      2.04 o 
   6   5   4        6.94       13.81      3.13 o 
   7   5   4       11.13       17.52      2.07 o 
   8   5   4       19.56       18.16      2.67 o 
   0   6   4       79.53       72.31      3.75 o 
   1   6   4     1825.72     1902.55     12.63 o 
   2   6   4       11.01       16.09      0.96 o 
   3   6   4     1323.07     1336.62      9.31 o 
   4   6   4      151.09      154.59      2.40 o 
   5   6   4       18.71       21.66      1.95 o 
   6   6   4      417.46      439.27      6.31 o 
   7   6   4      841.57      838.13     12.90 o 
   8   6   4       57.34       61.15      3.68 o 
   1   7   4     2474.42     2425.84     15.44 o 
   2   7   4       35.47       20.40      0.81 o 
   3   7   4      509.66      473.59      4.11 o 
   4   7   4     1291.71     1308.82     11.04 o 
   5   7   4     1640.02     1616.85     22.89 o 
   6   7   4       81.73       90.41      3.20 o 
   7   7   4       72.88       78.82      3.47 o 
   8   7   4      159.83      142.79      5.36 o 
   0   8   4     3033.31     2927.09     32.16 o 
   1   8   4     1549.41     1536.01      9.97 o 
   2   8   4      191.46      170.87      1.84 o 
   3   8   4       24.71       19.00      1.04 o 
   4   8   4      843.29      820.31      6.66 o 
   5   8   4       69.04       78.53      2.08 o 
   6   8   4       10.85       13.84      2.14 o 
   7   8   4       41.55       47.39      3.07 o 
   1   9   4      140.58      157.32      2.41 o 
   2   9   4     1086.24     1113.95      8.17 o 
   3   9   4      301.45      284.86      3.20 o 
   4   9   4      183.03      188.33      3.85 o 
   5   9   4       75.03       74.39      4.43 o 
   6   9   4      373.46      400.64      6.53 o 
   7   9   4       76.24       74.85      3.46 o 
   0  10   4        6.17        7.87      2.60 o 
   1  10   4      746.72      711.45      6.89 o 
   2  10   4        3.56        7.25      1.42 o 
   3  10   4     1194.71     1142.67      8.80 o 
   4  10   4      626.52      625.23      6.03 o 
   5  10   4      353.78      328.82      5.83 o 
   6  10   4       18.44       17.84      1.75 o 
   1  11   4      820.01      779.74      6.61 o 
   2  11   4      149.24      131.50      2.96 o 
   3  11   4      638.52      587.94      7.72 o 
   4  11   4      603.76      635.79      7.82 o 
   5  11   4      424.03      426.19      8.51 o 
   6  11   4       13.48       13.08      2.05 o 
   0  12   4      189.22      177.36      5.15 o 
   1  12   4      223.09      223.65      4.03 o 
   2  12   4      555.26      542.85      6.57 o 
   3  12   4       22.13       27.04      2.01 o 
   4  12   4        9.38        8.64      1.72 o 
   5  12   4       64.64       57.42      3.37 o 
   1  13   4       90.58      103.31      2.91 o 
   2  13   4       83.37       92.37      3.36 o 
   3  13   4      181.08      184.34      5.25 o 
   4  13   4       23.85       28.85      3.17 o 
   0  14   4      109.13      107.63     10.63 o 
   1  14   4       95.83      104.54      3.71 o 
   2  14   4        3.55        9.66      2.53 o 
   1   1   5       19.94       10.88      0.50 o 
   2   1   5      683.53      664.52      4.51 o 
   3   1   5       28.66       24.16      1.58 o 
   4   1   5       36.19       32.42      1.78 o 
   5   1   5       26.87       33.48      2.21 o 
   6   1   5      784.12      817.88     11.77 o 
   7   1   5      309.08      305.54      6.53 o 
   8   1   5        2.69        6.59      2.82 o 
   9   1   5      534.71      538.74      9.60 o 
   0   2   5     3808.79     3787.65     43.54 o 
   1   2   5     1337.04     1356.34      8.27 o 
   2   2   5       64.27       77.04      1.07 o 
   3   2   5       20.89       23.43      1.01 o 
   4   2   5        0.05        7.82      1.54 o 
   5   2   5      988.74     1013.80     12.78 o 
   6   2   5      362.33      349.98      7.25 o 
   7   2   5       63.40       84.85      3.94 o 
   8   2   5        9.27        8.90      3.81 o 
   1   3   5     2509.64     2392.50     15.93 o 
   2   3   5     2169.79     2124.48     11.85 o 
   3   3   5      729.47      767.35      7.79 o 
   4   3   5       34.98       43.16      1.74 o 
   5   3   5      117.81      108.53      3.33 o 
   6   3   5      236.56      229.49      5.81 o 
   7   3   5        4.01       12.82      3.57 o 
   8   3   5      146.83      139.55      8.07 o 
   0   4   5        2.70        6.98      0.68 o 
   1   4   5        2.41        3.01      0.69 o 
   2   4   5       49.41       62.15      0.98 o 
   3   4   5      326.12      353.08      2.86 o 
   4   4   5     1177.83     1137.99     13.17 o 
   5   4   5     1081.03      969.05     13.64 o 
   6   4   5      545.55      514.58     12.06 o 
   7   4   5        0.21        5.62      2.10 o 
   8   4   5      158.88      146.91      5.09 o 
   1   5   5      527.63      555.72      4.08 o 
   2   5   5      213.39      288.76      2.72 o 
   3   5   5        8.65       10.67      0.61 o 
   4   5   5       43.15       52.74      1.44 o 
   5   5   5        0.11        8.05      2.21 o 
   6   5   5        0.00        7.34      2.39 o 
   7   5   5       37.92       41.21      2.72 o 
   8   5   5       39.63       42.92      4.04 o 
   0   6   5      118.69       83.68      2.27 o 
   1   6   5      676.85      686.72      4.96 o 
   2   6   5     1750.97     1813.02     13.67 o 
   3   6   5      851.23      877.67      8.34 o 
   4   6   5      686.22      675.81      6.03 o 
   5   6   5     1400.52     1353.76     12.97 o 
   6   6   5      213.31      221.12      6.43 o 
   7   6   5      109.04      104.00      5.21 o 
   8   6   5       64.71       59.16      3.67 o 
   1   7   5       41.69       42.05      1.15 o 
   2   7   5      337.36      319.26      2.56 o 
   3   7   5       67.68       59.39      1.20 o 
   4   7   5       43.35       44.60      1.64 o 
   5   7   5      597.84      612.29      7.24 o 
   6   7   5      121.31      138.43      3.92 o 
   7   7   5      125.47      136.97      4.55 o 
   0   8   5     1860.28     1780.96     15.40 o 
   1   8   5       29.51       25.42      1.53 o 
   2   8   5       24.28       18.19      1.18 o 
   3   8   5      699.13      660.86      5.79 o 
   4   8   5     1528.73     1508.62     11.36 o 
   5   8   5     1191.10     1100.87     11.70 o 
   6   8   5       17.99       20.02      1.64 o 
   7   8   5      218.80      202.02     10.09 o 
   1   9   5      874.52      828.37      6.63 o 
   2   9   5      699.58      637.19      5.54 o 
   3   9   5      241.04      224.64      3.08 o 
   4   9   5      155.30      164.28      2.87 o 
   5   9   5      154.21      152.59      2.96 o 
   6   9   5      166.17      152.68      3.54 o 
   7   9   5      275.82      273.93      5.63 o 
   0  10   5      738.75      781.08     12.10 o 
   1  10   5       67.17       65.54      1.97 o 
   2  10   5       39.22       46.25      2.33 o 
   3  10   5     1592.12     1641.68     12.54 o 
   4  10   5      221.06      221.76      3.75 o 
   5  10   5       61.56       70.46      2.58 o 
   6  10   5       39.02       35.73      2.28 o 
   1  11   5        2.28        7.79      1.07 o 
   2  11   5      156.85      153.42      2.68 o 
   3  11   5       48.16       46.78      1.88 o 
   4  11   5        8.04       10.70      1.51 o 
   5  11   5      309.72      340.25      7.07 o 
   0  12   5      403.45      385.41      7.46 o 
   1  12   5     1131.26     1083.48      9.34 o 
   2  12   5       28.65       27.31      2.34 o 
   3  12   5       37.21       47.92      2.44 o 
   4  12   5      451.65      441.80      7.38 o 
   5  12   5       41.23       45.84      3.36 o 
   1  13   5      103.45      108.83      3.41 o 
   2  13   5      584.31      550.35      7.58 o 
   3  13   5      108.73      118.29      3.96 o 
   4  13   5      119.20      120.02      6.03 o 
   0  14   5       11.76       10.33      2.86 o 
   1  14   5        0.56        7.56      2.32 o 
   2  14   5      113.28      116.62      3.87 o 
   1   0   6     1960.11     1874.16     15.51 o 
   3   0   6      266.54      288.51      6.79 o 
   4   0   6      275.59      295.21     11.68 o 
   5   0   6        0.50        5.95      1.24 o 
   6   0   6     1055.45      959.65     18.53 o 
   7   0   6      652.44      646.95     13.22 o 
   8   0   6      820.07      783.47     29.11 o 
   9   0   6      444.57      402.17     12.61 o 
   1   1   6       14.66       13.78      0.37 o 
   2   1   6      947.43      876.40      5.39 o 
   3   1   6      128.97      152.87      2.81 o 
   4   1   6      559.42      547.65      6.52 o 
   5   1   6        2.70        4.20      0.94 o 
   6   1   6       41.79       42.38      3.26 o 
   7   1   6      372.80      361.53      7.29 o 
   8   1   6        0.67        9.02      3.58 o 
   9   1   6        2.44       10.74      2.89 o 
   1   2   6     1232.14     1186.12      9.56 o 
   2   2   6      765.15      805.80      8.18 o 
   3   2   6     1707.93     1722.26     16.46 o 
   4   2   6      161.43      173.33      2.71 o 
   5   2   6      313.46      336.62      4.80 o 
   6   2   6       95.72       78.73      3.10 o 
   7   2   6       65.16       68.21      3.18 o 
   8   2   6      191.20      233.81      6.38 o 
   1   3   6     4659.21     4834.91     32.75 o 
   2   3   6      321.11      312.74      3.16 o 
   3   3   6      548.07      635.27      5.80 o 
   4   3   6       19.55       22.83      1.80 o 
   5   3   6      517.53      529.97      8.24 o 
   6   3   6      119.48      122.57      4.51 o 
   7   3   6        0.05        7.19      3.45 o 
   8   3   6       88.38      115.18      6.79 o 
   0   4   6      723.75      838.55     10.29 o 
   1   4   6       56.57       68.43      0.90 o 
   2   4   6     1325.23     1347.04     10.47 o 
   3   4   6      250.43      264.78      2.41 o 
   4   4   6      610.96      628.85      8.23 o 
   5   4   6      213.20      222.34      5.49 o 
   6   4   6      719.71      728.36      8.32 o 
   7   4   6      111.26      104.53      3.62 o 
   8   4   6       28.48       34.31      3.43 o 
   1   5   6       80.00       78.82      1.51 o 
   2   5   6      339.20      390.07      3.39 o 
   3   5   6       25.58       35.85      1.09 o 
   4   5   6       53.30       56.88      1.65 o 
   5   5   6       72.13       67.47      2.18 o 
   6   5   6       11.81       13.48      1.76 o 
   7   5   6       76.09       64.43      4.48 o 
   8   5   6       16.13       20.09      2.86 o 
   0   6   6      106.38      133.42      2.60 o 
   1   6   6      924.21      934.18      6.85 o 
   2   6   6       54.33       44.78      0.95 o 
   3   6   6       35.84       52.37      1.14 o 
   4   6   6      111.30      114.78      2.02 o 
   5   6   6       15.41       22.98      1.43 o 
   6   6   6       48.16       51.43      2.24 o 
   7   6   6        0.09       11.74      3.04 o 
   8   6   6       19.89       16.01      2.31 o 
   1   7   6        5.05        7.67      1.01 o 
   2   7   6       15.80       16.34      0.79 o 
   3   7   6      179.56      187.78      2.23 o 
   4   7   6       14.56       18.26      1.63 o 
   5   7   6        3.93        6.91      1.55 o 
   6   7   6       18.47       22.20      1.78 o 
   7   7   6        2.96       12.73      2.72 o 
   0   8   6       37.72       43.13      1.92 o 
   1   8   6       98.42       84.04      1.45 o 
   2   8   6        0.76        7.67      1.43 o 
   3   8   6      675.59      696.13      6.34 o 
   4   8   6       61.53       78.67      1.82 o 
   5   8   6      482.91      460.80      6.95 o 
   6   8   6      434.67      447.58      6.06 o 
   7   8   6       58.94       56.52      3.75 o 
   1   9   6      352.73      317.06      3.44 o 
   2   9   6     1433.53     1444.48     11.03 o 
   3   9   6        3.87        8.86      1.65 o 
   4   9   6      378.53      365.15      4.66 o 
   5   9   6       81.12       63.49      2.40 o 
   6   9   6        6.33        6.60      1.71 o 
   7   9   6       22.20       29.05      2.70 o 
   0  10   6     8172.33     8038.07     86.42 o 
   1  10   6     1060.48     1012.52      7.96 o 
   2  10   6      129.41      117.91      2.34 o 
   3  10   6        0.49       10.98      2.11 o 
   4  10   6      976.39      904.78     10.04 o 
   5  10   6       59.33       54.25      2.70 o 
   6  10   6        5.22        6.85      1.92 o 
   1  11   6        8.96        8.89      1.26 o 
   2  11   6     1422.00     1361.75     11.60 o 
   3  11   6      402.83      405.57      5.31 o 
   4  11   6       56.19       54.75      2.39 o 
   5  11   6       75.38       61.26      3.42 o 
   0  12   6       28.07       38.75      2.35 o 
   1  12   6        7.62       11.51      1.69 o 
   2  12   6        3.16        9.28      1.97 o 
   3  12   6        0.05        6.49      2.67 o 
   4  12   6       18.14       18.53      1.94 o 
   5  12   6        6.12        8.67      2.92 o 
   1  13   6      108.16       95.47      3.11 o 
   2  13   6       12.65       14.04      2.03 o 
   3  13   6      300.21      270.90      5.91 o 
   0  14   6      645.61      666.34     10.56 o 
   1  14   6        3.89       14.04      2.42 o 
   2  14   6       68.41       73.68      3.26 o 
   1   1   7      187.06      187.07      1.59 o 
   2   1   7      629.87      583.94      4.20 o 
   3   1   7      704.58      701.53      8.12 o 
   4   1   7      417.20      413.77      5.91 o 
   5   1   7       65.91       76.33      1.58 o 
   6   1   7      219.27      199.43      5.38 o 
   7   1   7       71.87       88.42      3.93 o 
   8   1   7        2.77       11.44      3.76 o 
   1   2   7      965.79      985.73      7.67 o 
   2   2   7     1118.90     1178.31      8.53 o 
   3   2   7      473.71      486.96      4.68 o 
   4   2   7      211.58      250.97      4.70 o 
   5   2   7        9.00        9.23      1.00 o 
   6   2   7      910.09      863.75     11.08 o 
   7   2   7      150.72      175.13      4.94 o 
   8   2   7      233.37      209.58      7.93 o 
   1   3   7      870.46      802.30      5.00 o 
   2   3   7      287.54      309.40      3.41 o 
   3   3   7      142.12      122.19      2.03 o 
   4   3   7      197.37      184.73      2.96 o 
   5   3   7      329.52      327.80      4.62 o 
   6   3   7       86.59       88.18      4.01 o 
   7   3   7      192.89      170.12      5.25 o 
   8   3   7       85.33       97.67      4.57 o 
   0   4   7     5607.28     5629.32     60.62 o 
   1   4   7     1605.55     1661.40     11.09 o 
   2   4   7     2790.16     2917.08     20.46 o 
   3   4   7      639.10      681.72      5.69 o 
   4   4   7      735.61      699.08      7.07 o 
   5   4   7      326.76      309.05      4.92 o 
   6   4   7       69.92       70.73      6.25 o 
   7   4   7       98.61       89.45      3.62 o 
   8   4   7      163.96      179.94      5.53 o 
   1   5   7     2146.41     2258.58     15.44 o 
   2   5   7     2883.37     2840.11     23.07 o 
   3   5   7      736.98      789.97      6.45 o 
   4   5   7      226.76      206.06      2.52 o 
   5   5   7      132.86      129.30      2.38 o 
   6   5   7        2.58        9.42      2.18 o 
   7   5   7        3.99        9.62      2.22 o 
   8   5   7      209.01      198.26      5.84 o 
   0   6   7      490.66      349.09      5.32 o 
   1   6   7     1706.81     1839.16     13.52 o 
   2   6   7      391.21      382.15      3.77 o 
   3   6   7       10.12        8.96      0.72 o 
   4   6   7     2186.47     2145.36     16.39 o 
   5   6   7      247.38      247.26      5.51 o 
   6   6   7      663.02      646.12      7.64 o 
   7   6   7      130.72      122.19      3.89 o 
   8   6   7       61.02       59.18      3.43 o 
   1   7   7      100.88      108.33      1.86 o 
   2   7   7      176.31      158.12      1.80 o 
   3   7   7        8.01       14.31      1.87 o 
   4   7   7       58.69       66.85      1.89 o 
   5   7   7       61.69       64.16      2.63 o 
   6   7   7        2.58        6.66      1.67 o 
   7   7   7        2.79        7.77      1.96 o 
   0   8   7       91.51       80.58      2.47 o 
   1   8   7       26.38       24.71      1.10 o 
   2   8   7     1310.55     1295.16     10.40 o 
   3   8   7      196.47      189.47      3.11 o 
   4   8   7      287.14      255.47      3.68 o 
   5   8   7      335.53      316.43      5.16 o 
   6   8   7        0.08        9.22      2.36 o 
   7   8   7       44.69       48.61      3.11 o 
   1   9   7       16.59       11.92      1.58 o 
   2   9   7       49.24       43.67      1.69 o 
   3   9   7      459.52      461.80      5.29 o 
   4   9   7      177.34      183.24      4.28 o 
   5   9   7      172.18      162.89      3.62 o 
   6   9   7       21.67       16.93      1.68 o 
   0  10   7      777.27      697.59     13.35 o 
   1  10   7      409.34      418.84      4.69 o 
   2  10   7      147.31      158.92      3.56 o 
   3  10   7      239.61      225.70      4.60 o 
   4  10   7       16.22       12.43      1.49 o 
   5  10   7        1.94        8.48      2.09 o 
   6  10   7       58.29       73.90      5.12 o 
   1  11   7       99.08       84.94      2.83 o 
   2  11   7      286.94      285.16      3.74 o 
   3  11   7      568.07      552.96      6.17 o 
   4  11   7       87.06       93.77      2.91 o 
   5  11   7       24.58       23.59      2.24 o 
   0  12   7      893.75      843.45      9.46 o 
   1  12   7        0.14        4.99      1.43 o 
   2  12   7        8.52       15.40      1.58 o 
   3  12   7       74.97       82.41      2.87 o 
   4  12   7      209.33      201.34      4.92 o 
   1  13   7       25.59       23.97      2.23 o 
   2  13   7      107.57       95.02      3.52 o 
   3  13   7      164.45      178.86      7.11 o 
   0  14   7       26.05       23.73      4.96 o 
   1  14   7       75.62       58.87      3.20 o 
   0   0   8      922.94      838.65     32.01 o 
   1   0   8      620.91      660.86      9.09 o 
   2   0   8     1649.88     1652.39     20.12 o 
   3   0   8      969.33      905.32     14.18 o 
   4   0   8     3228.54     3339.57     81.99 o 
   5   0   8       35.14       53.90      3.66 o 
   6   0   8       24.47       31.76      3.77 o 
   7   0   8     1025.52      972.75     22.55 o 
   8   0   8        6.85        4.79      2.52 o 
   1   1   8      633.96      595.18      4.69 o 
   2   1   8       25.80       22.62      0.86 o 
   3   1   8       74.20       68.70      1.56 o 
   4   1   8      302.50      295.93      4.36 o 
   5   1   8      465.75      456.84      5.61 o 
   6   1   8      166.78      163.53      4.34 o 
   7   1   8        9.78        9.83      2.14 o 
   8   1   8       11.85       13.30      2.57 o 
   0   2   8      569.79      565.33      7.49 o 
   1   2   8      619.60      600.91      4.91 o 
   2   2   8     2531.96     2536.21     22.28 o 
   3   2   8      107.43       92.34      1.37 o 
   4   2   8      885.75      908.72     10.92 o 
   5   2   8      132.30      150.60      2.64 o 
   6   2   8        0.07       11.19      3.12 o 
   7   2   8      325.75      320.30      9.98 o 
   8   2   8      106.27      115.10      4.83 o 
   1   3   8      119.00      145.64      1.63 o 
   2   3   8      278.02      318.51      4.16 o 
   3   3   8      380.73      375.65      3.85 o 
   4   3   8        6.34        6.31      1.60 o 
   5   3   8       87.59       80.72      2.52 o 
   6   3   8       32.02       50.34      3.15 o 
   7   3   8      290.26      298.01     12.46 o 
   8   3   8      102.05      122.74      6.38 o 
   0   4   8     5134.43     5127.35     46.95 o 
   1   4   8     4018.26     4422.51     41.44 o 
   2   4   8       12.79       14.81      1.45 o 
   3   4   8     1549.57     1663.94     13.09 o 
   4   4   8       42.40       53.20      1.31 o 
   5   4   8      115.14      119.75      2.73 o 
   6   4   8      825.54      857.80     10.99 o 
   7   4   8       47.00       43.42      2.90 o 
   8   4   8      106.50      103.30      4.42 o 
   1   5   8        3.32        2.41      0.82 o 
   2   5   8     2325.03     2439.26     17.10 o 
   3   5   8       33.13       29.91      0.99 o 
   4   5   8       74.36       68.57      1.43 o 
   5   5   8      206.14      202.68      3.57 o 
   6   5   8       23.53       18.59      1.54 o 
   7   5   8      250.84      242.36      4.60 o 
   8   5   8        7.13        7.68      1.89 o 
   0   6   8     2505.08     2580.03     29.24 o 
   1   6   8        0.00        5.71      1.15 o 
   2   6   8       18.76       21.13      0.72 o 
   3   6   8      178.42      184.70      2.38 o 
   4   6   8       79.94       78.36      1.84 o 
   5   6   8      265.47      258.81      4.57 o 
   6   6   8      357.80      340.24      4.97 o 
   7   6   8      195.30      187.09      4.29 o 
   8   6   8        1.52        5.64      1.97 o 
   1   7   8       53.51       51.32      1.71 o 
   2   7   8       23.64       32.25      1.09 o 
   3   7   8        0.00        6.27      1.71 o 
   4   7   8      236.22      252.99      4.62 o 
   5   7   8      279.79      256.98      4.14 o 
   6   7   8       11.73       17.17      2.06 o 
   7   7   8        6.95       10.07      1.90 o 
   0   8   8       18.20       30.18      2.89 o 
   1   8   8      143.35      130.93      2.33 o 
   2   8   8       75.30       66.52      1.80 o 
   3   8   8     2044.10     1935.04     20.83 o 
   4   8   8       85.29       89.31      2.44 o 
   5   8   8      458.65      456.16      6.70 o 
   6   8   8      207.54      180.63      4.33 o 
   7   8   8       71.75       69.77      4.36 o 
   1   9   8        0.03        4.95      1.63 o 
   2   9   8      576.21      531.60      5.39 o 
   3   9   8      110.41      107.16      2.54 o 
   4   9   8      146.56      147.45      2.90 o 
   5   9   8        1.15        5.80      1.65 o 
   6   9   8        4.63        7.75      1.80 o 
   0  10   8      287.26      270.66      4.86 o 
   1  10   8      117.71      130.88      2.45 o 
   2  10   8        4.94        9.92      1.51 o 
   3  10   8        0.90        6.68      1.98 o 
   4  10   8      122.94      117.78      3.29 o 
   5  10   8      331.94      327.94      5.99 o 
   6  10   8        4.61        7.48      2.10 o 
   1  11   8       69.65       78.10      2.44 o 
   2  11   8       37.99       34.13      2.69 o 
   3  11   8        0.92        8.90      2.20 o 
   4  11   8        0.15        7.45      2.77 o 
   5  11   8       21.28       29.14      2.36 o 
   0  12   8       10.78        8.05      1.66 o 
   1  12   8       13.11       11.99      1.39 o 
   2  12   8       72.64       77.28      2.67 o 
   3  12   8      137.83      134.51      3.19 o 
   4  12   8       69.07       62.81      3.37 o 
   1  13   8        0.60        7.35      2.68 o 
   2  13   8       38.92       42.14      2.99 o 
   3  13   8       18.30       31.36      2.52 o 
   0  14   8       69.75       77.82      6.55 o 
   1  14   8        0.16       10.09      2.09 o 
   1   1   9      779.67      816.71      5.64 o 
   2   1   9       21.67       36.19      1.42 o 
   3   1   9      153.62      154.79      3.09 o 
   4   1   9       38.46       47.08      1.43 o 
   5   1   9       23.05       22.76      1.92 o 
   6   1   9       48.32       46.92      3.13 o 
   7   1   9      159.32      177.97      5.54 o 
   8   1   9       37.91       54.13      6.39 o 
   0   2   9     1284.19     1226.60     18.07 o 
   1   2   9     3157.73     3483.54     30.18 o 
   2   2   9       11.66       17.60      0.97 o 
   3   2   9     1576.87     1702.19     16.25 o 
   4   2   9      433.10      465.38      5.09 o 
   5   2   9       68.00       52.08      2.73 o 
   6   2   9       43.55       35.14      3.59 o 
   7   2   9      337.99      324.38     15.12 o 
   8   2   9       80.84       67.72      3.75 o 
   1   3   9        2.96        4.58      1.04 o 
   2   3   9      595.02      615.56      5.19 o 
   3   3   9      145.28      168.15      2.51 o 
   4   3   9      616.22      602.74      4.65 o 
   5   3   9        1.99        6.62      1.55 o 
   6   3   9      127.05      138.77      5.37 o 
   7   3   9        0.13        6.11      2.38 o 
   8   3   9        2.57        9.00      2.80 o 
   1   4   9       61.03       89.31      1.21 o 
   2   4   9     3396.35     3461.36     30.30 o 
   3   4   9      354.77      344.38      4.09 o 
   4   4   9       60.32       53.08      2.01 o 
   5   4   9       36.90       39.66      1.83 o 
   6   4   9        8.86       11.32      2.36 o 
   7   4   9      497.19      475.27      7.23 o 
   8   4   9      204.25      199.32      7.20 o 
   1   5   9       22.26       15.63      0.68 o 
   2   5   9      328.35      307.89      2.78 o 
   3   5   9      438.19      430.24      4.21 o 
   4   5   9       49.61       50.59      1.51 o 
   5   5   9        3.98        7.07      1.48 o 
   6   5   9       17.51       18.55      1.62 o 
   7   5   9      432.65      396.00      6.42 o 
   8   5   9        3.95        6.14      2.36 o 
   0   6   9      416.03      368.18     10.13 o 
   1   6   9       45.20       64.58      1.33 o 
   2   6   9        3.70        7.04      0.87 o 
   3   6   9     1050.70     1079.44      9.01 o 
   4   6   9     1725.89     1701.62     15.69 o 
   5   6   9     1718.15     1693.67     16.05 o 
   6   6   9       52.98       56.19      2.31 o 
   7   6   9      317.76      350.22      5.83 o 
   1   7   9       42.98       53.95      1.71 o 
   2   7   9      282.40      299.14      3.63 o 
   3   7   9       14.14       13.03      0.96 o 
   4   7   9      171.90      175.62      2.81 o 
   5   7   9      226.67      226.92      4.08 o 
   6   7   9        1.06        5.16      3.16 o 
   7   7   9       90.36      104.87      3.73 o 
   0   8   9       71.22       73.40      2.62 o 
   1   8   9       31.74       35.76      1.93 o 
   2   8   9      982.64      997.14      8.75 o 
   3   8   9     1157.80     1161.84     10.63 o 
   4   8   9       86.20       87.07      2.35 o 
   5   8   9       12.76       11.66      1.44 o 
   6   8   9        4.00       13.58      2.24 o 
   7   8   9       60.99       68.20      3.64 o 
   1   9   9      164.74      171.37      2.70 o 
   2   9   9      196.79      190.79      3.00 o 
   3   9   9        2.53        6.01      1.89 o 
   4   9   9       40.08       40.10      3.13 o 
   5   9   9       44.15       51.04      2.80 o 
   6   9   9       22.16       23.37      1.92 o 
   0  10   9      101.06       96.08      3.08 o 
   1  10   9      461.64      445.47      4.87 o 
   2  10   9       85.42       86.98      2.31 o 
   3  10   9       30.49       22.45      1.92 o 
   4  10   9       20.19       24.46      2.99 o 
   5  10   9       76.94       72.77      3.18 o 
   6  10   9       75.70       68.74      3.20 o 
   1  11   9       41.27       42.81      1.81 o 
   2  11   9       15.80       12.92      1.40 o 
   3  11   9       42.70       38.64      2.57 o 
   4  11   9       92.42      109.55      3.72 o 
   5  11   9       99.78      100.60      3.67 o 
   0  12   9       68.13       79.62      5.55 o 
   1  12   9      175.70      158.97      4.57 o 
   2  12   9        0.01        9.34      2.13 o 
   3  12   9       45.06       39.77      2.14 o 
   4  12   9       33.06       46.00      2.75 o 
   1  13   9       13.57       25.43      3.92 o 
   2  13   9      312.44      353.15      8.32 o 
   3  13   9        3.55        9.64      2.43 o 
   0  14   9      282.13      316.18     11.42 o 
   0   0  10     1101.78     1166.45     23.77 o 
   1   0  10     1832.42     2036.66     25.89 o 
   2   0  10      669.88      724.15      6.90 o 
   3   0  10      916.83     1049.54     16.66 o 
   4   0  10     2946.07     3027.29     41.55 o 
   5   0  10      417.16      430.97      7.53 o 
   6   0  10      593.69      533.70     14.05 o 
   7   0  10        0.05        2.78      5.43 o 
   8   0  10       16.68       17.59      6.35 o 
   1   1  10     1440.14     1544.12     12.76 o 
   2   1  10      577.97      563.00      5.39 o 
   3   1  10      144.52      159.87      1.77 o 
   4   1  10      138.48      137.18      2.21 o 
   5   1  10      586.99      581.72      6.10 o 
   6   1  10       35.48       42.95      2.53 o 
   7   1  10        0.03        7.77      2.90 o 
   8   1  10        0.05        2.61      2.93 o 
   1   2  10      184.39      157.31      2.23 o 
   2   2  10     2868.94     2789.70     22.49 o 
   3   2  10       51.10       62.84      1.74 o 
   4   2  10     1316.37     1265.40     14.07 o 
   5   2  10      273.34      259.98      3.80 o 
   6   2  10      183.49      178.09      7.00 o 
   7   2  10       98.97       83.81      3.67 o 
   8   2  10       83.47       79.53      4.49 o 
   1   3  10       61.28       87.14      1.68 o 
   2   3  10     1981.58     1979.81     14.86 o 
   3   3  10      475.40      480.69      5.41 o 
   4   3  10      697.12      690.90      7.69 o 
   5   3  10      162.19      153.81      2.46 o 
   6   3  10      192.86      200.43      4.48 o 
   7   3  10       27.31       24.30      2.45 o 
   8   3  10        8.50       17.44      3.37 o 
   0   4  10     7438.35     7581.69    100.64 o 
   1   4  10        2.61        9.71      0.94 o 
   2   4  10       47.47       47.56      1.43 o 
   3   4  10      300.48      342.28      3.47 o 
   4   4  10        0.15       10.01      2.55 o 
   5   4  10       52.06       54.00      2.14 o 
   6   4  10       14.20       17.76      1.96 o 
   7   4  10        5.19       10.17      1.61 o 
   8   4  10       48.77       42.96      2.73 o 
   1   5  10     1731.60     1784.34     11.33 o 
   2   5  10      151.90      148.92      1.90 o 
   3   5  10        2.15        5.23      1.10 o 
   4   5  10       65.20       63.70      2.69 o 
   5   5  10      216.95      223.69      3.69 o 
   6   5  10       97.27      104.51      3.11 o 
   7   5  10       69.97       84.87      3.28 o 
   8   5  10        1.96        4.97      2.59 o 
   0   6  10      274.80      286.21      4.59 o 
   1   6  10      297.35      302.23      3.12 o 
   2   6  10       98.14      113.18      1.82 o 
   3   6  10      554.41      572.30      5.72 o 
   4   6  10        3.88        7.53      0.95 o 
   5   6  10        1.96       13.47      2.12 o 
   6   6  10      108.75      106.89      3.14 o 
   7   6  10       28.55       24.71      2.26 o 
   1   7  10      252.95      247.17      2.66 o 
   2   7  10       21.62       23.94      1.99 o 
   3   7  10       85.67       82.03      1.71 o 
   4   7  10      270.48      267.99      3.41 o 
   5   7  10       88.59       94.35      2.93 o 
   6   7  10      107.45      127.77      6.94 o 
   7   7  10      180.97      174.12      4.95 o 
   0   8  10      177.74      158.65      3.37 o 
   1   8  10        3.35        9.52      1.58 o 
   2   8  10      454.27      453.03      4.26 o 
   3   8  10      470.51      477.30      6.54 o 
   4   8  10      187.53      172.49      4.13 o 
   5   8  10      144.56      136.85      3.41 o 
   6   8  10       48.34       49.46      2.43 o 
   7   8  10      187.62      194.92      5.18 o 
   1   9  10       58.75       60.59      1.82 o 
   2   9  10      331.39      331.67      4.48 o 
   3   9  10       27.70       34.68      1.93 o 
   4   9  10        0.12        8.70      2.70 o 
   5   9  10        0.03        8.57      2.38 o 
   6   9  10        3.21        8.81      2.17 o 
   0  10  10      496.74      494.18      6.96 o 
   1  10  10      736.48      697.64      7.03 o 
   2  10  10       12.83       10.45      1.86 o 
   3  10  10       77.64       84.40      2.72 o 
   4  10  10       14.80       19.93      2.09 o 
   5  10  10       20.39       20.53      2.34 o 
   6  10  10      162.74      170.37      5.36 o 
   1  11  10       18.23       17.07      1.41 o 
   2  11  10       84.97       66.37      2.26 o 
   3  11  10       53.13       49.83      2.59 o 
   4  11  10      342.19      349.99      6.88 o 
   5  11  10       52.59       51.96      2.80 o 
   0  12  10      525.70      510.17      7.95 o 
   1  12  10        9.38       12.64      1.51 o 
   2  12  10      300.43      314.50      5.01 o 
   3  12  10        0.06        7.90      2.03 o 
   4  12  10       43.99       58.86      3.65 o 
   1  13  10        1.40        7.12      2.37 o 
   2  13  10      458.72      470.60      8.28 o 
   3  13  10        0.71        8.89      2.77 o 
   1   1  11      848.33      900.21      7.82 o 
   2   1  11      104.61       95.53      1.43 o 
   3   1  11      347.76      391.00      3.76 o 
   4   1  11     1654.63     1671.99     15.98 o 
   5   1  11       83.99       99.01      2.50 o 
   6   1  11        0.08        5.82      2.55 o 
   7   1  11      553.87      520.82      9.80 o 
   8   1  11       72.39       80.79      4.41 o 
   0   2  11     1328.20     1356.14     27.48 o 
   1   2  11       54.85       68.75      1.25 o 
   2   2  11      671.21      670.58      6.47 o 
   3   2  11       27.15       33.35      1.73 o 
   4   2  11      935.36      991.73      8.90 o 
   5   2  11     1405.51     1359.36     13.72 o 
   6   2  11       23.17       26.88      2.20 o 
   7   2  11       72.27       61.69      3.55 o 
   8   2  11       50.41       56.21      4.36 o 
   1   3  11      923.51      953.33      8.32 o 
   2   3  11     2306.08     2306.39     18.41 o 
   3   3  11      361.69      382.64      4.51 o 
   4   3  11      104.87      109.61      2.40 o 
   5   3  11      846.84      883.29     10.71 o 
   6   3  11      611.79      627.19     12.00 o 
   7   3  11        9.97       12.11      1.87 o 
   8   3  11        0.21        7.39      2.80 o 
   0   4  11        2.22       21.61      5.69 o 
   1   4  11     1467.98     1554.54     13.26 o 
   2   4  11      371.88      390.55      3.45 o 
   3   4  11     1057.30     1083.99      9.98 o 
   4   4  11     1379.88     1320.27     16.70 o 
   5   4  11      513.17      504.92      7.18 o 
   6   4  11       27.45       33.73      2.92 o 
   7   4  11       15.56       22.37      3.66 o 
   8   4  11        5.16        7.80      2.55 o 
   1   5  11      193.70      191.49      1.86 o 
   2   5  11       52.89       54.19      1.17 o 
   3   5  11      332.45      359.84      5.24 o 
   4   5  11      637.94      607.31      6.62 o 
   5   5  11       11.77       12.77      2.20 o 
   6   5  11       43.94       54.86      2.67 o 
   7   5  11       11.30       12.98      1.75 o 
   0   6  11       52.20       56.90      1.62 o 
   1   6  11      217.97      212.80      2.25 o 
   2   6  11      781.63      725.63      5.68 o 
   3   6  11     1107.40     1085.05     10.09 o 
   4   6  11      438.48      418.78      7.41 o 
   5   6  11     1802.09     1779.36     18.56 o 
   6   6  11       25.64       28.82      2.07 o 
   7   6  11       17.60       18.55      1.93 o 
   1   7  11      136.30      119.54      1.80 o 
   2   7  11       55.04       51.27      1.91 o 
   3   7  11        0.20        5.11      1.68 o 
   4   7  11       29.06       27.67      1.55 o 
   5   7  11        9.02       10.32      1.79 o 
   6   7  11       57.10       52.03      2.94 o 
   7   7  11       18.95       22.74      2.71 o 
   0   8  11      248.74      229.42      4.21 o 
   1   8  11      309.65      308.74      3.80 o 
   2   8  11        1.17        7.41      1.43 o 
   3   8  11     1112.12     1101.40     11.94 o 
   4   8  11      315.93      325.23      4.66 o 
   5   8  11      211.39      196.67      3.99 o 
   6   8  11      360.99      370.63      7.05 o 
   1   9  11       19.93       24.47      1.51 o 
   2   9  11        0.46       11.38      2.79 o 
   3   9  11       23.85       30.22      2.06 o 
   4   9  11       25.21       25.79      2.07 o 
   5   9  11      575.53      574.48      8.53 o 
   6   9  11      344.58      356.94      6.43 o 
   0  10  11       74.87       78.86      4.04 o 
   1  10  11      303.45      279.83      5.17 o 
   2  10  11       93.88       74.56      2.54 o 
   3  10  11        5.89        6.44      2.08 o 
   4  10  11        3.54       11.72      2.76 o 
   5  10  11       12.03       13.43      1.90 o 
   1  11  11       71.75       73.86      3.43 o 
   2  11  11      146.36      148.62      3.93 o 
   3  11  11        8.21        9.11      1.69 o 
   4  11  11       36.73       28.63      2.33 o 
   5  11  11        4.31        9.98      3.71 o 
   0  12  11      262.41      285.83     11.18 o 
   1  12  11        1.07        8.61      2.01 o 
   2  12  11       16.68       18.76      1.64 o 
   3  12  11       26.70       24.30      2.38 o 
   4  12  11      216.97      234.97      6.83 o 
   1  13  11        6.38       10.40      1.84 o 
   2  13  11      174.65      207.73      6.30 o 
   0   0  12     4564.59     4706.27    138.82 o 
   1   0  12     3096.43     3274.43     37.89 o 
   2   0  12      180.40      196.95      5.01 o 
   3   0  12     1378.74     1319.05     14.08 o 
   4   0  12        5.13        6.51      1.64 o 
   5   0  12      302.17      256.10      5.76 o 
   6   0  12        9.63       17.23      2.09 o 
   7   0  12      116.29      116.29      6.63 o 
   8   0  12       95.16      106.57     13.94 o 
   1   1  12      451.62      488.06      4.99 o 
   2   1  12     3117.94     3240.15     28.38 o 
   3   1  12      757.72      790.03      8.63 o 
   4   1  12      405.47      415.74      4.85 o 
   5   1  12       93.62      103.09      2.37 o 
   6   1  12      176.74      165.56      4.55 o 
   7   1  12      133.50      147.09      5.71 o 
   8   1  12      255.56      266.83      6.63 o 
   0   2  12      909.36      879.01     11.31 o 
   1   2  12      480.63      519.55      5.65 o 
   2   2  12      428.83      401.91      4.58 o 
   3   2  12      114.21      119.27      3.05 o 
   4   2  12       17.91       25.06      2.02 o 
   5   2  12      117.77      114.77      3.18 o 
   6   2  12      563.10      547.72      9.72 o 
   7   2  12      264.19      240.61      6.20 o 
   8   2  12      133.84      131.02      8.16 o 
   1   3  12      300.49      339.72      4.00 o 
   2   3  12      100.77      109.96      2.63 o 
   3   3  12      177.82      206.36      3.29 o 
   4   3  12        1.70        8.43      1.51 o 
   5   3  12       12.05       15.51      2.20 o 
   6   3  12      211.52      231.47     16.77 o 
   7   3  12       20.02       25.73      2.33 o 
   8   3  12        0.47        9.60      3.03 o 
   0   4  12     3242.42     3411.25     51.37 o 
   1   4  12        9.92        5.53      1.37 o 
   2   4  12      171.61      165.95      2.15 o 
   3   4  12      805.91      803.04      8.64 o 
   4   4  12       23.83       26.44      1.60 o 
   5   4  12       27.68       30.94      1.80 o 
   6   4  12      586.44      578.08      8.17 o 
   7   4  12       22.16       23.07      2.58 o 
   8   4  12      163.44      150.49      6.68 o 
   1   5  12      974.91      924.32      7.90 o 
   2   5  12       38.39       43.42      1.31 o 
   3   5  12       36.06       42.67      1.53 o 
   4   5  12      126.48      124.93      4.09 o 
   5   5  12      108.09       96.15      2.90 o 
   6   5  12        6.65       10.40      1.71 o 
   7   5  12       22.57       23.72      2.57 o 
   0   6  12     2396.65     2277.58     28.84 o 
   1   6  12       56.68       65.79      1.82 o 
   2   6  12      180.19      189.03      2.21 o 
   3   6  12      203.63      173.66      3.26 o 
   4   6  12       90.56       85.63      2.83 o 
   5   6  12      108.87      103.67      3.78 o 
   6   6  12       15.27       12.66      1.72 o 
   7   6  12        5.66        9.51      1.99 o 
   1   7  12      823.73      863.64      6.67 o 
   2   7  12     1456.09     1390.88     14.10 o 
   3   7  12      319.25      310.33      4.25 o 
   4   7  12       46.18       44.08      2.71 o 
   5   7  12        0.24        4.83      2.30 o 
   6   7  12       86.00       89.16      5.62 o 
   7   7  12        3.65        8.26      2.27 o 
   0   8  12      882.18      830.68     10.02 o 
   1   8  12     1899.16     1877.41     12.59 o 
   2   8  12       61.43       60.93      2.21 o 
   3   8  12      123.50      113.77      3.17 o 
   4   8  12      537.15      524.98      8.53 o 
   5   8  12       16.47       16.98      2.44 o 
   6   8  12      314.12      290.23      6.03 o 
   1   9  12       64.53       68.59      2.68 o 
   2   9  12      379.25      356.67      5.26 o 
   3   9  12      101.70      108.04      3.02 o 
   4   9  12      244.21      259.12      5.99 o 
   5   9  12       69.24       78.12      3.16 o 
   6   9  12      129.96      125.36      4.57 o 
   0  10  12      105.68      107.96      3.74 o 
   1  10  12       18.26       18.03      1.96 o 
   2  10  12        0.01        7.96      2.29 o 
   3  10  12        1.67        7.77      1.79 o 
   4  10  12      371.51      400.25      7.07 o 
   5  10  12      253.01      271.82      6.17 o 
   1  11  12      280.04      285.51      4.16 o 
   2  11  12       63.70       78.90      3.64 o 
   3  11  12       70.17       74.08      5.02 o 
   4  11  12       73.81       84.82      3.50 o 
   0  12  12      128.22      150.05      5.71 o 
   1  12  12      406.33      422.08      5.17 o 
   2  12  12        1.73        7.94      1.89 o 
   3  12  12      329.48      372.45      5.68 o 
   1  13  12      212.10      230.72      5.92 o 
   2  13  12        0.01        6.06      2.51 o 
   1   1  13       13.76        8.28      1.41 o 
   2   1  13      352.55      323.14      3.43 o 
   3   1  13     2021.15     2069.02     18.97 o 
   4   1  13        6.75        6.34      1.24 o 
   5   1  13      102.33      106.50      2.88 o 
   6   1  13      281.83      285.68      6.62 o 
   7   1  13      110.63      131.66      8.18 o 
   8   1  13       14.52       18.19      3.88 o 
   0   2  13      138.08      104.81      5.18 o 
   1   2  13     1971.45     2060.37     19.42 o 
   2   2  13     1195.70     1234.24     10.43 o 
   3   2  13       78.81       83.09      1.92 o 
   4   2  13        3.72        8.24      1.69 o 
   5   2  13       56.91       56.08      2.74 o 
   6   2  13       44.37       42.56      2.53 o 
   7   2  13      303.41      282.51      7.58 o 
   8   2  13      102.14      118.53      5.19 o 
   1   3  13      203.63      223.97      2.77 o 
   2   3  13      314.34      316.68      4.21 o 
   3   3  13      196.34      194.67      3.32 o 
   4   3  13      130.50      128.05      4.75 o 
   5   3  13        0.00        9.33      2.29 o 
   6   3  13      251.32      247.22      5.42 o 
   7   3  13       94.14       81.15      4.10 o 
   8   3  13       27.71       30.65      3.62 o 
   0   4  13      108.41       82.70      2.29 o 
   1   4  13     2041.16     2111.67     16.71 o 
   2   4  13       25.54       28.53      1.91 o 
   3   4  13       51.87       51.51      1.92 o 
   4   4  13     2185.87     2112.89     19.78 o 
   5   4  13       82.51       83.95      4.42 o 
   6   4  13      148.65      148.47      4.19 o 
   7   4  13      448.81      441.72      7.03 o 
   1   5  13     1113.23     1036.95      9.13 o 
   2   5  13      797.62      743.95      7.71 o 
   3   5  13     1288.70     1273.95     12.42 o 
   4   5  13       46.05       47.73      1.82 o 
   5   5  13      265.66      270.42      4.58 o 
   6   5  13      181.44      190.83      4.36 o 
   7   5  13        2.67       10.11      2.18 o 
   0   6  13      369.05      381.52      5.44 o 
   1   6  13     1158.21     1129.29     10.02 o 
   2   6  13      951.62     1004.52      8.00 o 
   3   6  13      190.09      178.52      3.02 o 
   4   6  13      322.04      322.41      4.85 o 
   5   6  13       36.48       34.52      1.86 o 
   6   6  13      437.39      455.76      8.50 o 
   7   6  13       71.42       78.31      3.80 o 
   1   7  13      814.61      804.88      7.90 o 
   2   7  13     2078.91     1989.83     16.18 o 
   3   7  13      416.89      436.64      5.15 o 
   4   7  13        0.20        7.51      1.98 o 
   5   7  13      123.52      134.05      3.64 o 
   6   7  13       74.97       80.36      7.23 o 
   7   7  13       39.16       36.59      2.98 o 
   0   8  13     6204.89     5946.41     56.69 o 
   1   8  13      300.00      291.30      3.82 o 
   2   8  13      138.04      149.26      3.12 o 
   3   8  13        2.34        7.83      1.52 o 
   4   8  13      159.34      146.33      3.34 o 
   5   8  13      448.98      465.20      7.21 o 
   6   8  13      289.41      294.45     10.18 o 
   1   9  13       27.90       33.40      1.76 o 
   2   9  13      767.36      722.69      7.94 o 
   3   9  13      765.61      758.39     14.77 o 
   4   9  13      312.73      329.80      5.58 o 
   5   9  13       22.91       26.20      2.26 o 
   6   9  13       76.28       73.68      4.01 o 
   0  10  13        9.58        9.42      1.73 o 
   1  10  13       55.23       51.16      2.18 o 
   2  10  13       15.61       16.09      1.85 o 
   3  10  13       11.12       10.93      1.44 o 
   4  10  13        0.02        6.30      2.46 o 
   5  10  13       87.10       91.08      3.60 o 
   1  11  13       16.85       20.36      1.81 o 
   2  11  13        0.45        6.25      1.90 o 
   3  11  13      239.54      260.18      5.25 o 
   4  11  13        2.01        6.58      2.46 o 
   0  12  13       34.65       34.29      3.50 o 
   1  12  13       13.81       16.80      1.98 o 
   2  12  13        8.87       14.57      1.70 o 
   3  12  13        4.03       12.26      2.18 o 
   1  13  13        0.81        8.13      2.36 o 
   0   0  14      521.61      531.26     19.90 o 
   1   0  14     1197.22     1217.61     15.45 o 
   2   0  14     2104.92     2139.15     43.24 o 
   3   0  14       84.84      113.29      4.49 o 
   4   0  14       17.40       14.44      1.98 o 
   5   0  14       39.15       55.23      2.72 o 
   6   0  14      637.56      701.64     31.12 o 
   7   0  14      332.47      329.31     10.70 o 
   8   0  14        2.05        6.98      5.90 o 
   1   1  14      616.41      621.13      6.67 o 
   2   1  14       78.10       80.56      1.93 o 
   3   1  14      138.64      144.47      2.67 o 
   4   1  14       91.27      108.59      3.09 o 
   5   1  14        8.58        8.85      1.96 o 
   6   1  14      145.01      142.47      5.83 o 
   7   1  14        0.00       11.71      4.20 o 
   8   1  14        0.00        8.91      4.00 o 
   0   2  14      211.63      207.54      4.09 o 
   1   2  14     1078.33     1118.19     13.32 o 
   2   2  14       95.70      103.06      2.03 o 
   3   2  14      637.07      642.61      7.22 o 
   4   2  14       13.40       20.02      1.72 o 
   5   2  14        1.05        5.88      1.97 o 
   6   2  14       36.13       43.13      2.68 o 
   7   2  14      175.24      175.35      7.43 o 
   8   2  14      214.30      209.17      6.98 o 
   1   3  14       93.33       91.60      2.12 o 
   2   3  14        0.48        3.88      1.63 o 
   3   3  14      150.72      145.62      2.88 o 
   4   3  14      155.54      162.68      3.75 o 
   5   3  14      633.06      644.64      9.80 o 
   6   3  14        0.01       10.64      3.04 o 
   7   3  14        1.43       11.90      3.81 o 
   0   4  14        1.29        5.54      1.62 o 
   1   4  14       47.01       35.22      1.20 o 
   2   4  14     1209.12     1198.60     11.25 o 
   3   4  14      698.83      706.77      9.72 o 
   4   4  14       28.02       32.17      2.05 o 
   5   4  14       58.09       65.65      2.88 o 
   6   4  14      419.87      456.03      7.13 o 
   7   4  14        2.09        7.26      2.19 o 
   1   5  14        3.75        7.81      2.36 o 
   2   5  14     4162.68     4168.53     28.82 o 
   3   5  14      163.49      169.70      2.75 o 
   4   5  14     1068.34     1056.18     12.39 o 
   5   5  14      721.39      682.50     12.81 o 
   6   5  14      478.17      481.03      7.22 o 
   7   5  14      259.22      262.01      6.18 o 
   0   6  14     2365.05     2122.40     26.36 o 
   1   6  14      315.06      278.86      3.59 o 
   2   6  14      113.06      102.17      1.90 o 
   3   6  14     1524.38     1553.44     14.90 o 
   4   6  14     2409.80     2341.82     21.11 o 
   5   6  14      307.52      282.65      4.55 o 
   6   6  14        5.51        6.64      2.12 o 
   7   6  14       29.37       23.01      2.46 o 
   1   7  14     2370.83     2378.41     17.38 o 
   2   7  14      142.54      113.22      3.85 o 
   3   7  14      850.91      830.76      9.81 o 
   4   7  14       13.27        9.79      1.44 o 
   5   7  14      108.83      123.29      4.89 o 
   6   7  14      263.91      261.34      5.66 o 
   0   8  14        0.00       17.42      5.50 o 
   1   8  14        8.06        5.92      2.01 o 
   2   8  14      303.89      338.69      5.76 o 
   3   8  14      181.83      216.79      3.89 o 
   4   8  14      313.74      288.22      5.77 o 
   5   8  14       79.05       92.05      3.30 o 
   6   8  14       49.11       50.35      3.53 o 
   1   9  14        4.86        9.99      1.67 o 
   2   9  14       93.95       87.31      2.85 o 
   3   9  14       88.18       91.42      2.91 o 
   4   9  14      281.05      284.18      5.46 o 
   5   9  14      459.10      473.18     11.44 o 
   0  10  14       67.18       44.34      3.73 o 
   1  10  14        1.82        5.79      1.77 o 
   2  10  14       76.08       73.79      3.42 o 
   3  10  14      227.31      225.23      4.84 o 
   4  10  14       13.20       13.70      3.25 o 
   5  10  14        0.45        7.40      2.71 o 
   1  11  14       10.27       17.76      1.82 o 
   2  11  14        6.41        9.61      1.68 o 
   3  11  14       29.11       23.51      3.32 o 
   4  11  14      143.97      149.28      4.27 o 
   0  12  14      571.75      615.99     15.75 o 
   1  12  14        1.09       10.93      2.34 o 
   2  12  14       79.12       85.23      3.09 o 
   3  12  14       14.55       24.29      2.52 o 
   1   1  15      610.89      593.26      6.43 o 
   2   1  15      469.17      465.00      4.95 o 
   3   1  15        2.38        3.10      0.63 o 
   4   1  15        0.19        8.17      2.42 o 
   5   1  15        4.58        8.20      1.72 o 
   6   1  15        2.71       13.04      4.17 o 
   7   1  15      345.58      370.62     13.05 o 
   0   2  15      330.90      299.60     11.73 o 
   1   2  15      251.63      230.44      3.47 o 
   2   2  15      558.04      550.48      5.14 o 
   3   2  15      341.16      371.36      4.64 o 
   4   2  15       35.60       38.23      3.01 o 
   5   2  15      159.29      148.17      4.52 o 
   6   2  15      132.26      126.37      4.49 o 
   7   2  15      303.65      299.87      8.00 o 
   1   3  15      120.19      130.94      2.83 o 
   2   3  15      648.66      667.02      8.19 o 
   3   3  15       23.11       24.59      1.58 o 
   4   3  15       89.98       93.41      3.25 o 
   5   3  15      823.32      823.35     10.21 o 
   6   3  15      661.69      699.18      9.60 o 
   7   3  15       31.14       31.62      3.17 o 
   0   4  15      198.99      160.77      3.60 o 
   1   4  15       29.07       31.18      1.32 o 
   2   4  15       23.92       25.95      2.36 o 
   3   4  15     1396.15     1389.44     13.72 o 
   4   4  15       92.58       93.71      3.07 o 
   5   4  15     1149.33     1146.61     19.96 o 
   6   4  15        5.77       11.99      2.53 o 
   7   4  15      316.18      321.82     10.62 o 
   1   5  15      899.00      883.78      7.24 o 
   2   5  15       72.79       61.91      1.84 o 
   3   5  15      290.49      274.09      4.68 o 
   4   5  15      309.02      303.05      5.04 o 
   5   5  15      265.42      269.46      5.69 o 
   6   5  15       13.93       20.39      2.71 o 
   7   5  15      265.50      257.04      6.58 o 
   0   6  15     1154.35     1029.74     13.12 o 
   1   6  15       55.57       51.39      2.48 o 
   2   6  15      970.85      941.48      8.94 o 
   3   6  15     1705.42     1778.08     15.72 o 
   4   6  15      203.07      189.85      3.36 o 
   5   6  15      235.70      243.09      6.19 o 
   6   6  15       12.99       13.38      2.34 o 
   1   7  15      319.84      247.94      4.67 o 
   2   7  15      646.44      642.05      6.91 o 
   3   7  15      138.42      130.28      3.06 o 
   4   7  15       16.31       12.98      1.53 o 
   5   7  15        3.70        7.14      4.23 o 
   6   7  15      198.99      208.19      5.47 o 
   0   8  15      531.05      444.00      8.56 o 
   1   8  15     1547.94     1416.70     13.18 o 
   2   8  15        1.67        4.48      2.20 o 
   3   8  15      110.40       96.73      3.65 o 
   4   8  15     1118.94     1083.01     12.52 o 
   5   8  15       81.65      103.23      5.26 o 
   6   8  15       68.04       75.17      7.92 o 
   1   9  15       77.96       82.14      3.48 o 
   2   9  15       34.51       22.92      1.76 o 
   3   9  15       18.79       14.44      2.10 o 
   4   9  15      264.21      262.11      5.45 o 
   5   9  15       14.66       15.30      2.42 o 
   0  10  15       65.88       52.89      3.74 o 
   1  10  15        0.24        5.77      1.93 o 
   2  10  15      322.62      332.21      5.78 o 
   3  10  15        0.55        7.27      2.17 o 
   4  10  15      252.56      251.73      5.21 o 
   1  11  15       39.05       46.73      2.96 o 
   2  11  15      210.98      231.80      4.48 o 
   3  11  15       32.69       35.89      2.77 o 
   0  12  15      325.83      375.76      8.58 o 
   1  12  15       46.15       53.20      3.74 o 
   2  12  15       47.92       42.36      2.41 o 
   0   0  16     5782.15     5675.33    127.79 o 
   1   0  16      625.15      563.23      8.32 o 
   2   0  16       31.99       41.46      2.03 o 
   3   0  16     1222.10     1227.97     18.39 o 
   4   0  16      668.34      626.99     11.75 o 
   5   0  16      394.52      400.96     10.38 o 
   6   0  16     1888.06     1863.77     51.99 o 
   7   0  16     1274.92     1289.05     22.26 o 
   1   1  16      232.93      187.34      2.68 o 
   2   1  16       58.44       62.92      1.80 o 
   3   1  16       26.95       27.01      1.18 o 
   4   1  16      618.83      609.00      8.03 o 
   5   1  16        1.11        7.38      2.59 o 
   6   1  16      167.11      180.20      4.90 o 
   7   1  16        0.07        7.89      3.80 o 
   0   2  16     3982.47     3667.44     42.79 o 
   1   2  16     1102.59     1084.42     10.93 o 
   2   2  16      301.55      305.66      3.67 o 
   3   2  16      263.18      263.88      4.17 o 
   4   2  16        8.29        8.31      1.45 o 
   5   2  16       98.03      111.56      3.18 o 
   6   2  16        0.07        5.40      3.46 o 
   7   2  16       38.81       45.57      3.80 o 
   1   3  16       84.91       62.86      5.87 o 
   2   3  16      525.09      524.32      6.79 o 
   3   3  16        0.07        8.29      2.24 o 
   4   3  16       54.30       54.19      2.60 o 
   5   3  16        1.74        4.07      2.46 o 
   6   3  16        6.17        7.37      3.86 o 
   7   3  16      390.02      403.55      9.04 o 
   0   4  16       29.74       26.26      2.62 o 
   1   4  16      359.12      338.61      4.27 o 
   2   4  16       46.30       54.53      2.52 o 
   3   4  16      267.61      264.68      4.12 o 
   4   4  16      117.58      128.43      3.50 o 
   5   4  16     1622.16     1667.35     23.23 o 
   6   4  16      348.35      346.57      6.40 o 
   7   4  16        1.60        9.23      3.25 o 
   1   5  16     1007.96      948.42      9.83 o 
   2   5  16        1.50        5.53      1.14 o 
   3   5  16       31.69       37.54      2.51 o 
   4   5  16        6.39       16.42      3.95 o 
   5   5  16      144.08      148.90      3.52 o 
   6   5  16       20.18       27.60      4.30 o 
   7   5  16       17.59       15.73      2.77 o 
   0   6  16      700.57      727.78     12.01 o 
   1   6  16      601.41      540.83      5.99 o 
   2   6  16      162.34      167.41      2.99 o 
   3   6  16        6.52        8.08      2.81 o 
   4   6  16        0.15        3.89      2.75 o 
   5   6  16       19.85       15.80      2.08 o 
   6   6  16       13.79       11.07      2.40 o 
   1   7  16       93.32       93.95      2.86 o 
   2   7  16      782.49      716.13      8.34 o 
   3   7  16      228.37      219.77      4.03 o 
   4   7  16        0.25        4.00      2.19 o 
   5   7  16       11.43        9.71      1.71 o 
   6   7  16        4.01       10.75      2.57 o 
   0   8  16     1520.17     1391.96     24.98 o 
   1   8  16      232.48      218.46      4.33 o 
   2   8  16       14.96       15.26      1.59 o 
   3   8  16       46.10       62.26      3.12 o 
   4   8  16        9.15       15.91      2.11 o 
   5   8  16       27.25       39.89      4.97 o 
   1   9  16       13.57       27.04      2.26 o 
   2   9  16      262.47      261.41      4.70 o 
   3   9  16      343.57      319.93      5.49 o 
   4   9  16        0.00        9.95      2.58 o 
   5   9  16        5.84       11.01      2.05 o 
   0  10  16        1.25       10.19      4.36 o 
   1  10  16        2.20        7.26      2.20 o 
   2  10  16      117.31      100.38      3.28 o 
   3  10  16        7.25       15.90      2.05 o 
   4  10  16        6.72       15.38      2.03 o 
   1  11  16       45.63       52.94      2.95 o 
   2  11  16       14.25       17.77      2.42 o 
   3  11  16      195.21      201.66      5.19 o 
   0  12  16      424.91      396.06     10.41 o 
   1  12  16       58.80       65.77      3.37 o 
   1   1  17       29.15       27.95      1.44 o 
   2   1  17      457.00      451.45      5.36 o 
   3   1  17       75.51       69.94      2.06 o 
   4   1  17     1244.39     1237.42     15.11 o 
   5   1  17     1013.77     1019.77     15.90 o 
   6   1  17      571.34      582.86     10.05 o 
   7   1  17        0.11       12.94      3.76 o 
   0   2  17     1665.53     1641.72     28.65 o 
   1   2  17        0.74       12.31      1.81 o 
   2   2  17       67.69       66.57      2.10 o 
   3   2  17     1542.32     1569.81     18.70 o 
   4   2  17     2047.83     2069.91     30.40 o 
   5   2  17       14.75       11.79      1.69 o 
   6   2  17      116.28      118.69      5.45 o 
   7   2  17      109.13      117.34      5.08 o 
   1   3  17     2151.99     2112.38     19.87 o 
   2   3  17        1.94        5.35      1.65 o 
   3   3  17      150.94      144.91      3.26 o 
   4   3  17      127.71      126.33      5.11 o 
   5   3  17      212.34      205.10      4.55 o 
   6   3  17        0.24        2.45      2.20 o 
   7   3  17       84.52       74.31      4.21 o 
   0   4  17        0.03        6.02      2.23 o 
   1   4  17      340.13      316.13      3.78 o 
   2   4  17      392.23      396.87      6.34 o 
   3   4  17     1571.21     1594.69     14.60 o 
   4   4  17        0.78       11.29      3.02 o 
   5   4  17     1178.56     1206.58     15.85 o 
   6   4  17        0.60        6.66      3.06 o 
   7   4  17       33.18       30.50      3.25 o 
   1   5  17       27.21       20.76      3.19 o 
   2   5  17        1.73        8.57      2.01 o 
   3   5  17       63.26       58.70      2.51 o 
   4   5  17       96.09      102.07      2.95 o 
   5   5  17      452.45      471.93      7.87 o 
   6   5  17       51.31       55.35      3.39 o 
   0   6  17      984.68      960.73     12.76 o 
   1   6  17     1325.42     1300.64     13.76 o 
   2   6  17      166.22      161.87      4.25 o 
   3   6  17      562.80      556.99      7.51 o 
   4   6  17        6.15        7.82      1.87 o 
   5   6  17      152.16      132.63      7.21 o 
   6   6  17      518.65      510.31      9.33 o 
   1   7  17        3.93        9.54      1.72 o 
   2   7  17      174.05      155.92      3.43 o 
   3   7  17        8.62       11.12      1.69 o 
   4   7  17        6.43        6.15      1.74 o 
   5   7  17       15.78       15.18      3.08 o 
   6   7  17      219.21      235.78      6.60 o 
   0   8  17        6.14       19.10      3.57 o 
   1   8  17        9.04        8.58      2.09 o 
   2   8  17      273.94      264.72      4.74 o 
   3   8  17       37.52       28.50      3.34 o 
   4   8  17       13.45       12.65      1.97 o 
   5   8  17      627.16      644.40      9.96 o 
   1   9  17        0.05       10.60      2.95 o 
   2   9  17      522.59      462.79      6.21 o 
   3   9  17      170.07      181.59      4.54 o 
   4   9  17       22.71       30.96      3.49 o 
   0  10  17      673.75      605.30     11.51 o 
   1  10  17      457.37      451.99      7.26 o 
   2  10  17        0.08        7.24      2.45 o 
   3  10  17        0.01        9.97      2.92 o 
   4  10  17        0.03       11.75      3.04 o 
   1  11  17       44.76       44.26      2.88 o 
   2  11  17      418.76      435.52      7.28 o 
   3  11  17       13.97       18.59      2.50 o 
   0  12  17      150.61      141.33      7.55 o 
   0   0  18     1280.82     1181.67     38.59 o 
   1   0  18      565.69      585.52     10.69 o 
   2   0  18        0.38        6.06      2.29 o 
   3   0  18      962.70      962.30     15.71 o 
   4   0  18     1210.86     1222.21     40.29 o 
   5   0  18        6.48       12.14      2.87 o 
   6   0  18       14.58       14.27      6.95 o 
   7   0  18      491.38      473.93     15.28 o 
   1   1  18     1991.98     1902.45     20.44 o 
   2   1  18      673.51      709.76      7.24 o 
   3   1  18      161.18      157.59      2.78 o 
   4   1  18       32.58       40.64      2.90 o 
   5   1  18     1642.46     1670.15     21.71 o 
   6   1  18      233.02      209.06      8.43 o 
   7   1  18        0.00        9.82      4.20 o 
   0   2  18        5.27       10.68      6.47 o 
   1   2  18     1397.09     1316.28     15.40 o 
   2   2  18        3.91        9.32      1.51 o 
   3   2  18     3181.91     3212.03     31.20 o 
   4   2  18       14.99       15.06      2.31 o 
   5   2  18      335.82      336.62      6.80 o 
   6   2  18      108.01      122.24      4.95 o 
   7   2  18      118.48      118.46      4.97 o 
   1   3  18      431.11      390.90      5.14 o 
   2   3  18     1785.12     1715.47     16.97 o 
   3   3  18      155.79      140.27      3.79 o 
   4   3  18        0.11        9.99      2.87 o 
   5   3  18      147.23      151.71      4.02 o 
   6   3  18       75.34       68.98      3.75 o 
   7   3  18        2.36       12.78      3.98 o 
   0   4  18      812.55      817.73     11.17 o 
   1   4  18      413.43      414.83      4.65 o 
   2   4  18      120.98      122.80      3.21 o 
   3   4  18      314.14      318.02      6.61 o 
   4   4  18      708.22      715.14     10.66 o 
   5   4  18        0.07        7.86      2.87 o 
   6   4  18       19.29       22.05      5.71 o 
   1   5  18     1045.96     1052.78     10.59 o 
   2   5  18       58.53       49.67      1.89 o 
   3   5  18     1226.88     1226.60     11.35 o 
   4   5  18      385.54      391.40      5.89 o 
   5   5  18      148.63      152.74      8.32 o 
   6   5  18      105.32      103.23      4.71 o 
   0   6  18       73.29       55.61      5.48 o 
   1   6  18      340.52      314.01      4.63 o 
   2   6  18      347.82      345.06      5.18 o 
   3   6  18       83.39       74.42      2.44 o 
   4   6  18      146.90      141.74      3.89 o 
   5   6  18       34.43       28.32      2.51 o 
   1   7  18       31.72       30.93      2.69 o 
   2   7  18      964.78      919.78     11.46 o 
   3   7  18       30.35       30.09      2.47 o 
   4   7  18       76.66       74.09      4.16 o 
   5   7  18       10.52       13.87      2.63 o 
   0   8  18        0.07        6.90      2.73 o 
   1   8  18      125.71      112.66      3.44 o 
   2   8  18       83.96       85.30      3.29 o 
   3   8  18       19.97       21.84      2.47 o 
   4   8  18      335.36      326.99      7.12 o 
   5   8  18       25.12       20.58      2.54 o 
   1   9  18       22.18       20.94      4.29 o 
   2   9  18        0.09        7.08      2.42 o 
   3   9  18       49.45       46.58      3.24 o 
   4   9  18       41.73       51.72      3.44 o 
   0  10  18       14.06       26.50      6.62 o 
   1  10  18       48.93       37.19      3.61 o 
   2  10  18       68.23       62.13      3.25 o 
   3  10  18       37.87       42.42      3.05 o 
   1  11  18       12.79       20.80      2.23 o 
   2  11  18        0.01       10.54      3.81 o 
   1   1  19       35.48       35.21      1.55 o 
   2   1  19     1234.00     1185.38     10.26 o 
   3   1  19     1370.28     1336.50     14.20 o 
   4   1  19        0.00        5.77      3.07 o 
   5   1  19      128.48      141.23      4.39 o 
   6   1  19      205.67      183.52      5.60 o 
   7   1  19      378.73      385.39     13.82 o 
   0   2  19      438.65      435.40     11.63 o 
   1   2  19      241.18      268.09      5.95 o 
   2   2  19       61.17       67.29      1.89 o 
   3   2  19        0.53       10.87      3.76 o 
   4   2  19        0.14        7.33      2.87 o 
   5   2  19      153.40      148.18      4.88 o 
   6   2  19        1.57        6.00      3.27 o 
   1   3  19      735.85      662.14      8.63 o 
   2   3  19      285.10      324.46      4.29 o 
   3   3  19     2875.91     2977.75     28.34 o 
   4   3  19      265.31      276.97      6.55 o 
   5   3  19       54.90       59.12      3.23 o 
   6   3  19      123.72      104.03      4.41 o 
   0   4  19       14.27       13.00      4.53 o 
   1   4  19     2303.77     2192.05     21.73 o 
   2   4  19       51.33       50.83      1.97 o 
   3   4  19       24.16       21.19      1.68 o 
   4   4  19      123.32      120.20      3.38 o 
   5   4  19      177.57      179.17      4.31 o 
   6   4  19      193.08      187.96      5.69 o 
   1   5  19      741.50      718.69      7.40 o 
   2   5  19       88.44       88.23      2.34 o 
   3   5  19       15.90       13.91      1.74 o 
   4   5  19        1.25       12.90      4.14 o 
   5   5  19      298.68      325.08      8.41 o 
   6   5  19      120.96      126.11      5.00 o 
   0   6  19      328.83      311.38      7.60 o 
   1   6  19      795.73      749.07      9.60 o 
   2   6  19       57.70       65.45      2.29 o 
   3   6  19      274.88      273.68      4.48 o 
   4   6  19      230.00      232.31      5.04 o 
   5   6  19      555.65      557.34      8.86 o 
   1   7  19       37.51       33.97      2.21 o 
   2   7  19      158.72      162.29      3.80 o 
   3   7  19       20.48       22.99      2.36 o 
   4   7  19      158.88      163.44      6.29 o 
   5   7  19       13.44       19.96      2.52 o 
   0   8  19       74.44       61.47      4.43 o 
   1   8  19      124.60      104.93      3.48 o 
   2   8  19      399.72      377.39      6.26 o 
   3   8  19      127.24      116.24      5.18 o 
   4   8  19        0.16       10.13      3.21 o 
   1   9  19       18.74       13.02      2.23 o 
   2   9  19       11.03       11.74      2.18 o 
   3   9  19       56.53       45.70      3.17 o 
   4   9  19       11.71       11.30      2.39 o 
   0  10  19       17.12        4.77      4.25 o 
   1  10  19        0.95       11.37      3.11 o 
   2  10  19       94.49      104.03      3.83 o 
   3  10  19       36.25       44.72      3.44 o 
   1  11  19       50.62       68.53      3.56 o 
   0   0  20     1344.08     1251.81     41.17 o 
   1   0  20      872.11      967.31     13.48 o 
   2   0  20      413.08      419.75     11.60 o 
   3   0  20       25.60       26.66      2.39 o 
   4   0  20      119.87      112.98      5.37 o 
   5   0  20      179.78      160.08      6.83 o 
   6   0  20       91.68       94.03      6.29 o 
   1   1  20       28.76       23.08      1.39 o 
   2   1  20       47.46       40.61      3.35 o 
   3   1  20       53.85       55.01      4.20 o 
   4   1  20        7.21       11.47      2.92 o 
   5   1  20       22.81       28.11      2.68 o 
   6   1  20        0.52        4.12      2.57 o 
   0   2  20        6.06       18.88      2.31 o 
   1   2  20     1925.73     1804.25     16.34 o 
   2   2  20      134.55      139.15      3.25 o 
   3   2  20       18.74       13.48      1.93 o 
   4   2  20      105.56      114.28      4.19 o 
   5   2  20       13.57        9.52      2.14 o 
   6   2  20       25.89       37.27      3.38 o 
   1   3  20     2424.30     2217.06     19.43 o 
   2   3  20       32.03       36.25      3.73 o 
   3   3  20      543.65      508.19      8.87 o 
   4   3  20       10.85       16.51      2.39 o 
   5   3  20       78.77       88.25      4.81 o 
   6   3  20       33.87       31.54      2.80 o 
   0   4  20      175.41      202.12      5.53 o 
   1   4  20      106.76       93.30      3.24 o 
   2   4  20       26.99       24.96      1.63 o 
   3   4  20       10.71        7.49      1.51 o 
   4   4  20       30.19       24.10      2.32 o 
   5   4  20      322.41      338.29      6.66 o 
   6   4  20       22.05       29.47      3.92 o 
   1   5  20      112.48       99.51      2.25 o 
   2   5  20      524.65      528.71      6.57 o 
   3   5  20      176.72      169.72      4.03 o 
   4   5  20      205.49      218.88      4.91 o 
   5   5  20      491.07      493.27     12.24 o 
   0   6  20       20.92       20.27      2.87 o 
   1   6  20       19.22       18.13      1.87 o 
   2   6  20       10.82       16.82      1.63 o 
   3   6  20        1.02        9.37      1.88 o 
   4   6  20       21.23       33.78      2.84 o 
   5   6  20      421.28      445.40      9.83 o 
   1   7  20      203.27      205.49      4.48 o 
   2   7  20      248.23      252.87      7.25 o 
   3   7  20       40.26       47.35      2.63 o 
   4   7  20       31.68       34.60      2.72 o 
   5   7  20      326.32      339.56      7.69 o 
   0   8  20       59.01       40.42      3.59 o 
   1   8  20       37.05       44.42      2.89 o 
   2   8  20       58.91       51.58      5.08 o 
   3   8  20       11.08       13.03      2.14 o 
   4   8  20       32.95       40.72      3.22 o 
   1   9  20      327.98      336.39      6.18 o 
   2   9  20        6.43       11.82      3.08 o 
   3   9  20       83.81       79.33      4.44 o 
   0  10  20      223.73      231.46      8.42 o 
   1  10  20       16.77       26.56      3.87 o 
   2  10  20       52.12       64.71      3.25 o 
   1   1  21      107.86       87.14      2.52 o 
   2   1  21      459.11      418.34      6.52 o 
   3   1  21      331.82      296.93      5.18 o 
   4   1  21      169.38      169.67      4.84 o 
   5   1  21        1.54        9.29      3.50 o 
   6   1  21      560.21      590.22      9.53 o 
   0   2  21       35.61       13.48      2.00 o 
   1   2  21        5.26        7.53      1.71 o 
   2   2  21       36.28       37.78      2.07 o 
   3   2  21      258.71      257.74      4.15 o 
   4   2  21       35.96       35.76      3.17 o 
   5   2  21      149.31      154.42      4.87 o 
   6   2  21        8.01       13.17      2.72 o 
   1   3  21       53.40       39.45      3.23 o 
   2   3  21      386.18      369.66      5.34 o 
   3   3  21      122.70      116.72      2.85 o 
   4   3  21      361.68      362.63      8.31 o 
   5   3  21        0.35        5.58      2.25 o 
   6   3  21        4.02        9.94      3.30 o 
   0   4  21      856.01      874.34     12.25 o 
   1   4  21       26.58       17.12      1.35 o 
   2   4  21       17.59       17.83      1.53 o 
   3   4  21      739.69      730.85      8.72 o 
   4   4  21      367.93      358.96      7.17 o 
   5   4  21      111.55      106.56      4.93 o 
   1   5  21      160.23      144.42      2.99 o 
   2   5  21       32.49       38.35      1.92 o 
   3   5  21        0.35        7.31      2.41 o 
   4   5  21       94.43      110.13      6.31 o 
   5   5  21      553.75      546.15     12.27 o 
   0   6  21       10.09       11.16      2.87 o 
   1   6  21      254.01      228.78      5.01 o 
   2   6  21        3.34        6.50      2.22 o 
   3   6  21      122.75      119.33      6.05 o 
   4   6  21        2.72       11.03      4.69 o 
   5   6  21      155.76      164.37     12.74 o 
   1   7  21      204.91      187.03      4.59 o 
   2   7  21       27.83       33.84      2.33 o 
   3   7  21        6.41       10.35      2.38 o 
   4   7  21       50.90       64.60      4.33 o 
   0   8  21       67.42       61.12      4.63 o 
   1   8  21       24.50       22.68      2.29 o 
   2   8  21      162.33      184.66      4.95 o 
   3   8  21      111.22      102.48      4.36 o 
   4   8  21        6.48       13.65      3.53 o 
   1   9  21       83.71       78.12      3.26 o 
   2   9  21       58.44       74.11      6.13 o 
   3   9  21      181.98      179.83      6.13 o 
   0  10  21      348.92      421.75     10.63 o 
   1  10  21       30.41       29.64      2.98 o 
   0   0  22        3.19        5.99      3.69 o 
   1   0  22      532.93      529.62      9.89 o 
   2   0  22       32.71       34.65      3.23 o 
   3   0  22     2003.56     1968.92     59.48 o 
   4   0  22      154.52      162.28      8.25 o 
   5   0  22      109.61      107.98      6.84 o 
   6   0  22      151.43      145.64     11.49 o 
   1   1  22      440.64      398.80      5.67 o 
   2   1  22      953.78      879.60      8.92 o 
   3   1  22       12.42       14.27      2.30 o 
   4   1  22       54.82       59.34      3.34 o 
   5   1  22      506.40      491.13      9.01 o 
   6   1  22      227.15      222.21      7.59 o 
   0   2  22      788.98      788.46     17.58 o 
   1   2  22        5.22       16.03      2.07 o 
   2   2  22       56.29       62.17      2.47 o 
   3   2  22      404.54      373.60      6.72 o 
   4   2  22       51.28       47.90      5.17 o 
   5   2  22      637.69      657.91     10.37 o 
   1   3  22       74.22       87.88      2.58 o 
   2   3  22       49.29       31.21      1.80 o 
   3   3  22       12.84       12.90      2.44 o 
   4   3  22       27.69       28.45      3.15 o 
   5   3  22       47.47       40.30      3.28 o 
   0   4  22       26.69       20.08      3.98 o 
   1   4  22      233.80      218.78      5.20 o 
   2   4  22        1.32        5.75      1.73 o 
   3   4  22      449.66      453.33      6.08 o 
   4   4  22       29.09       31.33      6.36 o 
   5   4  22       31.18       24.71      4.34 o 
   1   5  22      181.00      182.29      3.70 o 
   2   5  22      254.02      272.11      5.32 o 
   3   5  22       38.35       29.27      2.24 o 
   4   5  22        0.36        6.50      3.78 o 
   5   5  22        1.56        5.17      2.56 o 
   0   6  22      448.16      453.07      9.42 o 
   1   6  22        3.02        8.85      2.87 o 
   2   6  22       17.75       25.31      2.55 o 
   3   6  22       14.56       18.19      2.31 o 
   4   6  22        8.91       14.61      3.35 o 
   1   7  22      267.19      272.91      5.44 o 
   2   7  22       15.41       11.36      1.74 o 
   3   7  22        1.26        7.99      2.29 o 
   4   7  22        0.01        7.22      3.61 o 
   0   8  22        0.01        2.01      4.26 o 
   1   8  22       14.67       16.93      2.05 o 
   2   8  22       11.87       12.96      2.51 o 
   3   8  22       25.28       27.54      2.83 o 
   1   9  22      379.88      413.53      7.82 o 
   2   9  22       38.32       40.43      2.90 o 
   1   1  23        8.99        8.27      1.37 o 
   2   1  23        6.26       10.19      2.32 o 
   3   1  23      346.27      350.65      7.26 o 
   4   1  23       56.82       55.83      3.99 o 
   5   1  23      338.91      359.65     27.58 o 
   0   2  23      142.19      109.10      9.94 o 
   1   2  23       22.59       30.90      2.27 o 
   2   2  23        0.55        6.30      1.80 o 
   3   2  23       42.99       52.40      3.07 o 
   4   2  23        4.37        7.07      2.49 o 
   5   2  23      185.72      183.74      5.69 o 
   1   3  23      498.81      462.15      5.29 o 
   2   3  23       49.84       48.24      2.22 o 
   3   3  23       37.70       48.65      4.19 o 
   4   3  23      151.13      153.59      4.80 o 
   5   3  23       20.14       19.59      2.70 o 
   0   4  23        0.02        7.68      3.46 o 
   1   4  23      334.85      296.85      4.56 o 
   2   4  23      246.97      270.25      4.49 o 
   3   4  23        0.03        7.72      4.83 o 
   4   4  23       39.57       45.75      3.86 o 
   5   4  23       13.29       20.23      5.35 o 
   1   5  23       99.29      111.46      3.49 o 
   2   5  23       15.16       19.38      2.41 o 
   3   5  23        8.11       11.57      1.96 o 
   4   5  23       31.33       31.04      3.04 o 
   0   6  23        0.23       11.70      2.77 o 
   1   6  23        1.58        8.10      2.52 o 
   2   6  23       70.62       79.64      3.33 o 
   3   6  23       41.86       43.95      2.93 o 
   4   6  23      100.92      121.47      5.60 o 
   1   7  23      159.49      171.60      4.45 o 
   2   7  23      187.34      202.91      4.84 o 
   3   7  23        4.61        6.86      2.36 o 
   0   8  23      108.14       96.97      7.59 o 
   1   8  23       39.66       41.85      3.13 o 
   2   8  23        7.08        8.56      2.91 o 
   1   9  23       18.51       25.30      2.55 o 
   0   0  24       93.58      109.94      5.50 o 
   1   0  24       44.43       42.80      2.87 o 
   2   0  24      107.04      109.54      4.60 o 
   3   0  24      727.81      792.46     19.56 o 
   4   0  24       77.91       85.93     10.67 o 
   5   0  24      469.80      452.83     24.68 o 
   1   1  24        0.06        3.68      1.57 o 
   2   1  24      217.60      208.72      4.64 o 
   3   1  24        2.05       10.27      3.31 o 
   4   1  24       84.79       87.14      5.33 o 
   5   1  24       44.22       47.32      6.88 o 
   0   2  24       14.35       13.41      3.81 o 
   1   2  24      475.34      463.62      6.10 o 
   2   2  24        3.88        6.95      1.38 o 
   3   2  24      169.55      181.14      5.15 o 
   4   2  24        4.36        9.15      2.63 o 
   5   2  24      248.78      278.88     11.19 o 
   1   3  24        2.19        9.83      2.12 o 
   2   3  24      434.57      459.85      7.49 o 
   3   3  24       32.42       29.81      2.51 o 
   4   3  24        0.20       10.42      3.31 o 
   0   4  24       36.35       28.55      2.75 o 
   1   4  24       41.00       46.71      2.16 o 
   2   4  24       45.25       49.46      2.65 o 
   3   4  24       62.56       70.17      4.43 o 
   4   4  24      115.61      122.04      4.80 o 
   1   5  24       10.36       12.31      1.73 o 
   2   5  24      206.96      196.39      4.42 o 
   3   5  24       96.73       93.70      4.30 o 
   4   5  24      107.04      133.50      9.48 o 
   0   6  24       31.84       33.73      4.28 o 
   1   6  24       47.05       49.10      3.15 o 
   2   6  24       85.56      104.71      3.88 o 
   3   6  24        2.07       10.67      2.52 o 
   1   7  24       42.84       47.09      2.94 o 
   2   7  24      749.11      798.15     10.90 o 
   3   7  24       71.70       76.56      4.10 o 
   0   8  24      903.34     1026.02     20.55 o 
   1   8  24       26.09       44.80      3.08 o 
   1   1  25       63.33       70.68      2.76 o 
   2   1  25        8.07        9.06      1.97 o 
   3   1  25      463.19      460.85      9.10 o 
   4   1  25       29.71       30.64      4.17 o 
   0   2  25        0.00        7.69      2.70 o 
   1   2  25        4.50        9.78      1.99 o 
   2   2  25        2.74        9.31      2.25 o 
   3   2  25        0.27        5.60      2.92 o 
   4   2  25      199.04      201.45      8.03 o 
   1   3  25      376.27      410.08      5.12 o 
   2   3  25       51.59       53.32      3.17 o 
   3   3  25       52.49       51.45      3.63 o 
   4   3  25       83.35       82.29      5.93 o 
   0   4  25       77.24       69.29      3.52 o 
   1   4  25      267.44      252.82      6.20 o 
   2   4  25       33.49       30.37      2.22 o 
   3   4  25      211.33      236.37      7.31 o 
   4   4  25       79.33       81.80      4.64 o 
   1   5  25       49.37       59.56      3.09 o 
   2   5  25       73.32       76.32      3.46 o 
   3   5  25       65.63       70.05      4.55 o 
   0   6  25      474.87      518.11     12.14 o 
   1   6  25      199.07      225.82      5.09 o 
   2   6  25       30.93       38.17      2.87 o 
   3   6  25       54.54       79.91      4.36 o 
   1   7  25       27.39       29.96      2.56 o 
   2   7  25      109.54      129.40      3.89 o 
   0   0  26       81.13       96.93      6.67 o 
   1   0  26      184.74      158.18      9.65 o 
   2   0  26      147.60      160.92      6.78 o 
   3   0  26      121.17      125.33      6.39 o 
   4   0  26        9.88       14.90      3.92 o 
   1   1  26      282.65      270.39      5.35 o 
   2   1  26      126.34      125.27      4.65 o 
   3   1  26       38.07       36.25      2.88 o 
   4   1  26       55.69       64.85      3.91 o 
   0   2  26      179.90      173.84      5.02 o 
   1   2  26      621.63      647.29     13.32 o 
   2   2  26        1.24        5.87      2.80 o 
   3   2  26      167.74      184.89      5.75 o 
   4   2  26        3.46        9.52      3.28 o 
   1   3  26      156.55      141.82      3.28 o 
   2   3  26      373.67      359.82      5.82 o 
   3   3  26       41.52       46.30      3.92 o 
   0   4  26        0.00       10.11      4.06 o 
   1   4  26      198.02      184.89      4.25 o 
   2   4  26       12.52       16.06      2.24 o 
   3   4  26        0.00        7.80      3.76 o 
   1   5  26      161.06      157.81      4.43 o 
   2   5  26       11.11       10.16      1.69 o 
   0   6  26        8.54       12.83      3.11 o 
   1   6  26        5.50        9.39      2.27 o 
   2   6  26        0.54        6.83      2.92 o 
   1   1  27      322.51      360.63     10.15 o 
   2   1  27      347.80      361.09     10.55 o 
   3   1  27       34.76       48.00      3.49 o 
   0   2  27        1.98        4.33      1.77 o 
   1   2  27       56.04       67.12      2.96 o 
   2   2  27        1.12        8.02      2.78 o 
   3   2  27       10.82        9.17      2.42 o 
   1   3  27        1.23       12.55      2.66 o 
   2   3  27       56.68       50.56      3.56 o 
   3   3  27       41.09       35.22      5.01 o 
   0   4  27      124.11      123.20      6.94 o 
   1   4  27       29.93       34.96      3.54 o 
   2   4  27        2.34        8.26      3.51 o 
   1   5  27       62.28       65.09      3.75 o 
   0   0  28       32.50       40.99      5.81 o 
   1   0  28     1243.59     1367.53     36.50 o 
   2   0  28        6.10        7.30      2.57 o 
   1   1  28      604.97      661.31      9.95 o 
   2   1  28       39.36       41.21      5.45 o 
   0   2  28      143.59      158.42      8.19 o 
   1   2  28      136.01      108.71      4.11 o 
   2   2  28        1.00        9.12      3.26 o 
   1   3  28      353.80      334.81      8.80 o 
   2   3  28        2.87        9.93      3.42 o 
   0   4  28        0.01        9.42      3.81 o 
   1   4  28       84.13      107.22      5.45 o 
   1   1  29       37.07       45.01      3.03 o 
   0   2  29        1.10        3.76      2.71 o 
                                                 
